# Supplementary material for: “And if you gaze long into an abyss, the abyss gazes also into thee”: four morphs of Arctic charr adapting to a depth gradient in Lake Tinnsjøen
Source: Evol Appl. 2020 Jun 26;13(6):1240–61. doi: 10.1111/eva.12983 (PMC7359846; doi:10.1111/eva.12983)
Supplement: Supplementary file 2 — Table S2b [file EVA-13-1240-s002.xlsx]

## Sheet: Original
Raw data of Lake Tinnsjøen and the four Norwegian outgroup lakes
Microsatellite dataset: 10 loci
DdTI= Lake Tinnsjøen: abyssal morph
DsTI= Lake Tinnsjøen: dwarf morph
NoTI= Lake Tinnsjøen: planktivore morph
PiTI= Lake Tinnsjøen: piscivore morph
NoFE=Lake Femund outgroup lake
NoTY= Lake Tyrivatn outgroup lake
NoVA= Lake Vatnevatnet outgroup lake
NoSto= River Leirfossvassdraget outgroup
Id example: DdTI130025 (Code:year:#)
NewId	OMM1105	OMM1105	SalF56SFU	SalF56SFU	SalP61SFU	SalP61SFU	Sco212	Sco212	Sco218	Sco218	Sco220	Sco220	SMM17	SMM17	SMM22	SMM22	SalJ81SFU	SalJ81SFU	Sco215	Sco215
	166	170	195	195	124	124	274	286	181	197	275	287	113	119	155	203	115	115	283	283
DdTI130026	158	162	201	201	128	128	246	326	169	185	255	259	109	119	163	199	115	117	283	283
DdTI130027	162	162	201	201	128	128	238	246	181	193	291	311	113	115	187	207	115	115	283	283
DdTI130028	162	166	201	201	124	128	234	238	189	213	279	315	109	109	187	203	115	115	283	283
DdTI130029	158	158	195	201	124	128	242	286	181	217	267	291	109	119	187	195	115	115	283	283
DdTI130179	154	166	195	195	124	124	246	278	181	193	279	327	109	117	179	191	139	143	283	283
DdTI130180	158	162	195	201	124	130	238	238	189	193	255	279	109	119	183	191	115	117	283	283
DdTI130181	154	154	195	201	124	130	230	278	197	201	275	283	109	113	175	183	115	115	283	283
DdTI130182	158	158	195	201	124	136	238	274	177	193	287	319	109	113	183	187	115	117	283	283
DdTI130183	158	162	203	203	128	128	226	238	205	213	255	259	113	119	175	203	115	115	283	283
DdTI130184	150	158	201	201	118	124	238	290	209	213	287	327	115	117	191	203	115	115	283	283
DdTI130185	154	158	201	201	122	124	250	290	189	209	287	287	109	115	175	199	115	115	283	283
DdTI130186	158	174	195	195	128	128	238	238	181	185	263	303	109	113	195	195	115	121	283	283
DdTI130295	162	162	201	201	124	128	238	242	181	189	267	307	113	113	163	187	115	115	283	283
DdTI130296	162	162	195	201	126	128	242	242	177	197	251	287	109	119	187	207	115	115	283	283
DdTI130297	154	162	195	201	128	128	242	274	173	181	275	307	109	113	183	195	115	117	283	283
DdTI130298	162	174	195	195	128	138	246	278	189	189	239	271	113	115	187	263	115	139	283	283
DdTI130299	158	170	201	201	122	130	286	294	193	213	255	299	113	113	183	187	115	115	283	283
DdTI130300	158	166	201	203	124	128	246	298	189	201	287	323	113	117	163	195	115	115	283	283
DdTI130301	162	166	195	195	122	128	290	290	189	189	287	299	113	119	167	199	115	115	283	283
DdTI130302	166	166	201	201	124	130	274	278	181	185	283	291	113	115	183	187	115	115	283	283
DdTI130330	158	158	201	201	124	128	242	246	193	197	255	303	109	115	191	191	115	115	283	283
DdTI130381	154	170	201	203	128	128	238	250	189	205	295	295	109	117	179	191	115	115	283	283
DdTI130590	154	162	195	201	122	124	242	258	193	213	259	279	109	119	175	187	115	115	283	283
DdTI130591	158	158	195	195	124	128	242	278	197	201	247	315	113	113	183	199	115	117	283	283
DdTI130592	154	162	195	201	128	130	238	290	173	193	279	291	113	113	183	191	115	117	283	283
DdTI130593	162	166	201	201	124	130	270	282	181	213	275	287	109	119	187	191	115	117	283	283
DdTI130639	162	162	201	201	126	128	242	246	181	197	299	307	109	117	175	195	115	117	283	283
DdTI130640	158	162	195	201	124	124	238	302	185	209	307	315	119	119	191	211	115	139	283	283
DdTI130754	158	162	201	201	130	130	238	238	177	185	247	275	113	113	179	183	115	115	283	283
DsTI130692	158	166	205	205	122	132	242	290	177	221	299	323	113	119	179	199	151	151	283	283
DsTI130693	158	178	203	205	130	130	230	310	173	209	291	299	117	117	187	191	151	151	283	283
DsTI130695	158	162	197	205	122	122	282	290	201	221	295	311	113	117	175	199	115	151	283	283
DsTI130697	154	178	203	205	128	130	282	282	177	217	291	311	119	119	179	183	135	151	283	283
DsTI130703	158	158	205	205	122	130	230	294	213	217	295	295	113	113	175	191	115	145	283	283
DsTI130704	154	162	205	205	128	130	286	290	189	213	295	303	119	119	187	195	151	151	283	283
DsTI130705	162	166	197	205	122	122	234	286	173	221	303	307	109	113	187	195	151	151	283	283
DsTI130706	158	166	205	205	128	128	242	286	161	209	283	299	117	119	171	207	115	115	283	283
DsTI130710	154	162	197	205	122	130	282	294	213	225	263	267	113	119	171	199	145	145	283	283
DsTI130711	154	166	205	205	128	128	238	294	205	217	299	299	113	117	179	187	151	151	283	283
DsTI130717	162	162	205	207	118	128	282	286	189	217	275	303	109	109	175	183	115	151	283	283
DsTI130068	166	186	195	203	122	122	238	238	173	181	287	291	117	119	179	195	151	155	283	283
DsTI130069	154	166	203	205	122	122	318	322	185	209	295	319	113	113	187	199	151	151	283	283
DsTI130070	158	170	203	207	122	130	234	242	173	181	283	299	113	119	199	203	143	155	283	283
DsTI130071	158	162	201	205	128	128	250	290	217	221	283	307	117	119	175	187	151	151	283	283
DsTI130093	146	166	203	203	122	122	234	302	181	225	263	299	115	121	175	183	151	153	283	283
DsTI130095	162	166	203	205	122	122	242	326	181	185	295	311	113	113	195	199	135	155	283	283
DsTI130167	162	170	201	203	130	130	242	242	173	221	267	307	113	119	219	227	151	151	283	283
DsTI130188	158	174	201	201	122	130	242	294	185	225	319	319	113	117	183	227	135	151	283	283
DsTI130229	166	170	205	207	122	124	294	314	181	217	283	291	113	113	211	215	151	151	283	283
DsTI130230	166	170	195	195	122	130	246	250	225	225	295	319	119	119	183	207	151	155	283	283
DsTI130231	170	174	203	203	122	122	230	238	181	181	255	315	117	119	195	207	147	151	283	283
DsTI130232	158	166	203	207	130	130	242	330	181	213	291	323	113	121	179	195	151	155	283	283
DsTI130234	170	170	203	205	122	128	242	242	177	221	299	299	113	119	179	227	151	155	283	283
DsTI130235	162	170	195	203	122	124	238	250	173	217	279	327	119	119	167	183	151	151	283	283
DsTI130244	150	174	205	205	122	122	246	286	209	233	303	331	113	117	179	195	151	159	283	283
DsTI130247	154	162	203	205	128	130	242	246	173	201	295	303	117	119	175	175	115	115	283	283
DsTI130287	158	166	203	207	124	130	282	294	217	225	291	307	113	121	207	211	151	151	283	283
DsTI130318	166	174	203	205	128	132	238	238	161	185	295	299	115	119	179	215	139	151	283	283
DsTI130319	174	174	195	205	128	130	238	286	185	185	279	299	113	119	179	203	147	155	283	283
DsTI130320	166	170	203	207	122	122	234	346	185	221	287	311	109	119	219	219	155	155	283	283
DsTI130321	166	166	203	205	130	136	238	238	177	181	275	299	113	113	179	227	151	155	283	283
DsTI130322	162	178	203	203	124	124	238	282	181	185	267	299	113	119	171	203	135	155	283	283
DsTI130325	154	154	203	205	128	130	290	310	185	217	279	303	119	121	175	179	151	151	283	283
DsTI130326	162	170	203	205	122	122	286	314	161	205	271	291	113	119	179	195	151	155	283	283
DsTI130371	162	170	205	207	122	128	254	330	189	221	287	299	119	119	199	235	117	151	283	283
DsTI130372	146	178	203	203	124	130	238	322	161	185	303	311	113	117	191	219	139	151	283	283
DsTI130096	158	158	201	209	122	122	238	238	185	225	283	319	113	113	187	219	135	135	283	283
DsTI130168	170	170	203	205	118	132	234	294	213	217	287	295	113	121	179	239	151	159	283	283
DsTI130293	154	154	197	205	122	130	238	302	177	189	275	295	115	117	175	215	139	155	283	283
DsTI130294	158	162	201	203	122	128	238	242	185	213	279	315	113	113	183	195	135	135	283	283
DsTI130355	170	174	203	203	124	130	238	242	173	185	303	303	119	119	183	183	115	151	283	283
DsTI130357	170	170	203	205	130	134	234	286	177	201	283	299	113	113	167	235	151	155	283	283
DsTI130359	162	174	195	197	122	130	254	306	177	217	255	287	113	119	183	207	151	151	283	283
DsTI130360	170	170	203	205	122	130	282	294	181	213	291	295	113	117	183	187	151	155	283	283
DsTI130361	170	170	203	203	122	122	286	286	181	213	295	307	113	119	175	219	117	151	283	283
DsTI130370	140	170	195	203	122	130	318	330	189	201	295	303	109	113	199	207	151	151	283	283
DsTI130373	150	170	197	203	130	132	242	302	181	189	259	299	113	117	187	199	151	151	283	283
DsTI130374	158	178	205	205	130	130	242	242	181	217	251	311	113	121	179	183	151	151	283	283
DsTI130375	166	174	203	203	122	128	234	242	173	189	279	299	113	119	175	239	151	151	283	283
DsTI130376	162	166	203	203	128	134	242	310	185	189	279	303	113	119	175	175	151	155	283	283
DsTI130548	162	166	203	205	122	128	246	278	189	217	299	307	113	113	187	203	115	151	283	283
DsTI130549	154	162	205	205	128	130	238	290	185	217	299	299	113	113	179	183	151	151	283	283
DsTI130550	154	178	205	205	118	130	238	310	213	217	295	303	109	117	171	179	143	151	283	283
DsTI130552	158	166	205	205	122	132	246	278	177	209	291	299	113	113	179	187	115	151	283	283
DsTI130558	170	174	205	205	128	128	238	246	189	197	271	303	113	123	191	215	151	151	283	283
DsTI130620	162	162	205	205	130	130	294	310	213	217	287	299	117	117	171	195	115	151	283	283
DsTI130621	158	158	205	205	128	128	242	290	177	209	283	331	117	119	179	187	151	151	283	283
DsTI130623	162	166	205	205	122	128	282	282	213	217	299	303	109	113	179	195	115	135	283	283
DsTI130624	154	158	201	205	128	130	238	286	185	217	283	295	113	113	171	207	135	141	283	283
DsTI130625	154	162	203	205	124	130	286	290	185	213	299	303	109	113	187	195	151	151	283	283
DsTI130626	158	158	203	205	128	130	250	302	213	213	287	299	113	113	175	191	115	151	283	283
DsTI130627	158	166	205	205	122	128	290	290	185	213	259	307	113	119	183	183	115	151	283	283
DsTI130743	158	162	205	205	122	128	234	294	213	221	283	319	113	113	187	211	135	135	283	283
DsTI130745	162	166	203	205	128	128	238	286	173	213	295	299	113	117	183	187	117	151	283	283
DsTI130746	158	158	203	205	122	122	238	238	209	217	283	315	115	119	187	187	135	145	283	283
DsTI130747	162	162	205	205	128	130	246	246	181	213	299	299	113	119	179	191	145	151	283	283
DsTI130748	158	166	201	205	122	128	238	302	189	221	279	295	113	113	175	183	151	151	283	283
DsTI130749	154	158	203	205	122	128	230	302	213	217	303	307	109	117	175	187	115	151	283	283
DsTI130750	162	166	201	205	126	128	238	294	177	217	303	315	113	113	195	223	135	135	283	283
DsTI130751	154	158	201	205	122	122	238	242	225	229	315	315	113	113	195	211	135	135	283	283
DsTI130752	158	166	205	209	128	128	278	294	177	217	295	307	113	119	179	199	115	151	283	283
DsTI130753	154	154	205	205	118	128	238	282	173	173	295	299	117	117	183	187	151	151	283	283
NoTI130006	162	162	197	203	122	128	286	294	177	193	307	327	113	117	171	171	151	151	283	283
NoTI130009	170	174	203	203	128	130	234	246	189	201	295	311	113	113	179	227	151	151	283	283
NoTI130010	174	182	203	203	128	136	330	330	189	193	275	303	109	113	175	199	135	151	283	283
NoTI130014	166	170	203	205	120	134	246	246	181	189	283	307	111	113	211	219	141	155	283	283
NoTI130015	170	178	201	203	128	130	246	314	217	217	271	319	109	119	179	219	151	151	283	283
NoTI130016	140	166	195	203	128	130	314	318	173	189	291	295	109	113	211	243	147	147	283	283
NoTI130017	174	178	195	203	128	132	294	338	189	213	275	287	117	117	191	219	151	151	283	283
NoTI130018	170	170	195	203	128	130	322	330	185	189	299	303	109	111	191	203	141	151	283	283
NoTI130019	166	170	203	203	130	132	246	322	181	193	291	295	109	113	211	215	139	151	283	283
NoTI130020	162	166	195	203	128	130	230	246	185	225	267	307	109	113	203	207	141	151	283	283
NoTI130030	162	174	203	203	128	128	326	330	189	197	279	323	113	113	219	223	117	155	283	283
NoTI130058	166	174	199	207	128	130	246	314	189	221	291	319	109	113	187	207	135	151	283	283
NoTI130059	166	170	203	207	122	128	326	330	185	209	267	295	111	113	207	235	141	151	283	283
NoTI130060	174	182	195	203	128	130	314	334	221	221	291	311	113	113	203	211	135	151	283	283
NoTI130061	166	174	203	203	120	130	238	238	189	221	307	307	109	115	199	219	141	141	283	283
NoTI130062	162	170	203	203	128	130	318	318	181	245	275	327	113	119	191	235	151	151	283	283
NoTI130063	146	170	203	205	128	128	238	246	185	205	279	311	113	113	187	219	145	151	283	283
NoTI130064	162	170	203	203	128	130	326	334	213	229	275	275	109	113	191	195	141	147	283	283
NoTI130065	158	166	203	203	128	132	238	246	201	217	271	295	113	113	211	215	135	151	283	283
NoTI130066	166	178	203	203	132	136	238	250	161	213	283	307	109	109	207	255	151	153	283	283
NoTI130067	136	178	195	203	128	128	322	338	173	197	271	283	111	123	191	219	117	135	283	283
NoTI130097	158	170	203	203	128	132	318	326	177	185	283	287	109	111	203	203	147	151	283	283
NoTI130098	174	178	203	203	130	130	318	326	181	197	259	275	113	113	203	223	141	151	283	283
NoTI130099	162	170	203	203	128	130	326	330	181	193	287	291	109	113	223	231	141	151	283	283
NoTI130100	178	178	203	209	114	128	246	294	185	213	279	283	119	123	199	219	141	151	283	283
NoTI130108	170	170	203	203	128	132	322	322	189	193	271	311	109	113	211	231	151	151	283	283
NoTI130113	170	170	203	207	128	128	314	314	185	213	279	283	111	113	203	207	141	153	283	283
NoTI130123	162	174	195	205	128	130	242	242	189	213	307	311	109	111	215	227	135	151	283	283
NoTI130124	158	170	203	203	122	128	294	322	181	221	275	307	109	109	211	211	151	151	283	283
NoTI130125	170	174	195	197	120	128	250	250	185	217	279	283	113	119	235	239	141	151	283	283
NoTI130126	174	178	203	203	134	136	278	338	177	177	279	287	109	113	199	203	151	151	283	283
NoTI130127	146	162	203	205	130	130	306	306	193	201	271	279	109	123	207	219	141	151	283	283
NoTI130128	158	170	203	203	132	132	246	338	193	233	295	303	109	113	187	207	141	143	283	283
NoTI130129	166	170	203	203	128	128	290	326	185	225	271	303	113	119	211	227	151	151	283	283
NoTI130135	170	178	203	203	128	128	242	330	173	213	303	307	111	113	199	259	151	151	283	283
NoTI130202	166	178	195	195	128	128	294	326	193	209	287	287	113	115	219	223	151	151	283	283
NoTI130203	154	162	201	205	128	130	234	238	189	217	295	299	113	113	175	183	115	151	283	283
NoTI130204	154	162	203	205	128	128	246	322	181	233	303	307	109	109	179	195	151	151	283	283
NoTI130205	154	162	203	205	128	128	246	322	181	233	303	307	109	109	179	195	151	151	283	283
NoTI130206	166	170	203	203	128	128	234	326	185	193	263	263	109	109	191	211	151	151	283	283
NoTI130207	140	140	203	203	120	130	250	314	177	221	283	299	113	113	227	235	151	151	283	283
NoTI130208	140	146	195	203	120	130	318	318	181	201	287	295	113	119	219	235	151	151	283	283
NoTI130209	158	162	201	205	128	128	246	294	189	213	303	315	117	119	183	191	145	151	283	283
NoTI130212	174	178	195	203	128	130	238	330	177	217	287	311	109	109	195	199	151	151	283	283
NoTI130213	140	170	203	207	128	128	246	322	181	181	271	287	111	113	203	215	135	151	283	283
NoTI130214	174	178			132	136	242	334	221	221	303	303	109	113	207	211	115	151	283	283
NoTI130215	170	174	203	203	128	130	238	314	185	189	303	323	109	109	191	203	151	151	283	283
NoTI130216	162	174	203	205	128	130	242	242	181	193	267	303	109	125	191	235	151	153	283	283
NoTI130217	162	162	203	207	130	130	238	334	177	193	307	311	113	119	207	219	141	141	283	283
NoTI130218	162	170	203	203	130	134	246	322	197	217	291	291	109	113	199	211	149	151	283	283
NoTI130219	162	166	201	203	132	132	242	318	185	209	291	295	113	113	215	247	151	151	283	283
NoTI130220	174	174	183	205	130	130	246	330	181	181	279	331	111	113	247	263	151	151	283	283
NoTI130221	170	174	195	201	130	136	242	250	181	241	283	307	109	113	199	239	135	151	283	283
NoTI130222	154	174	201	203	130	136	242	250	193	221	283	311	113	113	191	211	147	151	283	283
NoTI130248	174	174	195	203	128	136	250	322	189	201	275	275	111	113	223	251	151	155	283	283
NoTI130249	162	178	203	203	128	132	238	238	185	185	259	287	113	129	179	195	135	135	283	283
NoTI130250	162	166	195	203	130	132	322	322	189	225	275	283	109	113	219	259	141	141	283	283
NoTI130251	162	170	203	207	132	134	250	326	193	201	287	287	109	113	219	235	141	151	283	283
NoTI130252	170	174	203	205	128	128	246	326	185	189	267	275	109	123	187	203	151	151	283	283
NoTI130253	170	178	195	209	128	128	310	318	189	233	303	331	109	113	215	227	141	151	283	283
NoTI130254	170	178	195	205	130	132	298	342	189	209	291	295	113	123	203	215	151	151	283	283
NoTI130255	166	166	195	205	120	122	242	318	181	209	267	267	109	109	243	255	151	151	283	283
NoTI130256	178	178	203	209	134	136	246	326	185	189	271	307	113	113	211	235	135	151	283	283
NoTI130257	140	170	203	203	128	128	238	322	189	213	271	299	109	111	223	227	141	151	283	283
NoTI130258	166	178	195	203	128	128	254	330	189	217	279	279	109	113	211	215	141	151	283	283
NoTI130262	140	170	195	203	128	130	246	318	189	225	279	283	113	123	199	207	147	153	283	283
NoTI130267	174	182	203	203	130	130	314	326	173	209	287	319	109	119	183	219	141	147	283	283
NoTI130363	154	154	203	205	122	128	238	294	185	217	291	295	109	113	175	183	115	145	283	283
NoTI130364	170	174	203	203	128	130	246	334	181	185	279	291	113	113	207	215	115	151	283	283
NoTI130365	158	170	203	203	128	130	246	326	221	221	279	307	109	113	191	191	151	151	283	283
NoTI130366	150	166	203	203	128	128	242	334	189	221	283	311	109	113	199	247	115	151	283	283
NoTI130368	170	174	205	205	128	130	242	334	189	225	295	311	109	119	195	211	141	151	283	283
NoTI130377	158	158	205	205	128	130	242	246	185	213	275	287	113	113	179	191	151	155	283	283
NoTI130386	162	182	203	203	128	128	238	326	217	229	275	319	109	113	211	219	141	141	283	283
NoTI130406	170	174	205	205	130	130	242	346	189	217	287	323	109	119	191	203	151	151	283	283
NoTI130417	170	182	195	195	128	130	326	326	181	213	275	287	109	109	211	235	147	151	283	283
NoTI130418	170	174	195	195	128	128	242	246	173	185	303	307	109	113	199	203	151	151	283	283
NoTI130419	174	178	195	203	130	136	246	330	177	185	263	303	113	113	207	219	151	151	283	283
NoTI130427	162	170	195	203	124	132	238	322	177	189	279	311	111	113	239	263	147	151	283	283
NoTI130428	166	170	203	203	128	132	238	242	189	193	287	295	113	113	223	227	141	147	283	283
NoTI130429	170	178	195	203	128	132	250	318	185	213	279	279	109	111	199	227	115	151	283	283
NoTI130430	166	178	195	203	128	128	298	354	173	209	307	307	109	113	223	227	151	151	283	283
NoTI130431	140	162	201	205	128	128	318	322	181	189	287	319	113	117	211	231	141	141	283	283
NoTI130432	162	182	195	203	128	136	246	334	185	185	267	283	109	109	179	239	151	151	283	283
NoTI130433	162	174	195	203	130	130	246	314	185	189	287	287	109	109	171	199	147	151	283	283
NoTI130434	170	178	203	207	134	136	338	338	189	217	267	283	109	113	199	235	151	151	283	283
NoTI130435	140	162	195	205	128	130	318	334	185	185	275	275	109	113	219	227	147	151	283	283
NoTI130444	170	170	203	207	124	128	314	322	181	189	311	311	109	111	247	247	151	151	283	283
NoTI130445	170	178	195	203	130	130	318	326	173	185	295	307	109	123	211	215	151	151	283	283
NoTI130446	170	174	203	207	128	130	234	322	181	209	311	311	109	111	211	251	151	151	283	283
NoTI130449	146	150	203	205	130	132	322	330	181	213	267	311	109	111	191	191	147	151	283	283
NoTI130450	146	158	203	203	126	128	234	314	189	221	307	307	109	113	199	231	141	151	283	283
NoTI130470	166	178	203	203	128	130	322	330	181	189	271	279	109	109	219	227	151	151	283	283
NoTI130477	158	178	203	203	128	136	246	246	177	225	267	283	109	121	207	207	135	141	283	283
NoTI130480	162	178	195	203	128	130	234	330	205	217	287	303	109	109	195	207	135	151	283	283
NoTI130492	146	170	195	203	128	132	326	326	185	185	263	271	119	123	223	243	151	151	283	283
NoTI130493	162	170	203	207	128	128	238	246	197	205	267	267	109	113	215	215	141	151	283	283
NoTI130494	146	162	195	205	130	132	326	330	181	193	291	323	109	113	203	215	151	151	283	283
NoTI130495	166	170	195	203	128	130	250	334	213	221	283	287	109	109	199	207	141	151	283	283
NoTI130497	154	166	205	205	128	132	290	294	205	225	295	303	113	119	175	179	145	151	283	283
NoTI130499	178	182	195	203	124	128	322	334	173	189	291	307	109	109	179	199	151	151	283	283
NoTI130510	170	178	195	205	128	136	246	322	185	189	299	323	109	111	191	203	115	151	283	283
NoTI130511	170	182	203	203	128	130	238	326	185	189	279	295	109	109	211	227	139	151	283	283
NoTI130512	154	162	205	205	128	130	282	294	169	213	303	303	119	119	167	175	151	151	283	283
NoTI130513	146	170	203	203	128	130	334	334	173	193	279	279	113	119	195	227	135	139	283	283
NoTI130514	158	162	203	205	122	128	242	282	213	217	299	307	113	119	175	187	151	151	283	283
NoTI130515	174	178	203	203	120	130	318	330	185	225	279	287	109	119	219	227	151	151	283	283
NoTI130516	154	166	205	205	130	130	290	326	185	205	303	315	113	113	195	207	151	151	283	283
NoTI130517	162	178	203	203	124	128	322	326	181	181	283	311	109	113	199	223	147	151	283	283
NoTI130518	166	174	195	203	130	134	310	326	189	225	287	287	113	113	207	231	135	153	283	283
NoTI130519	178	178	195	203	128	128	238	314	185	213	291	295	109	113	223	227	151	151	283	283
NoTI130520	162	174	203	203	130	132	246	334	189	205	303	323	111	119	191	243	151	151	283	283
NoTI130521	174	178	203	203	128	130	246	286	181	189	303	319	109	119	187	211	151	151	283	283
NoTI130522	140	170	203	205	128	128	246	334	181	209	291	307	109	113	183	259	139	151	283	283
NoTI130523	162	170	203	203	128	134	250	330	181	197	271	311	109	109	175	215	151	151	283	283
NoTI130524	146	166	203	205	130	132	322	326	189	217	263	271	109	113	211	211	151	151	283	283
NoTI130525	140	170	203	205	128	128	246	306	205	233	307	311	113	113	175	207	151	151	283	283
NoTI130526	174	174	203	207	130	130	242	322	185	185	303	307	109	111	195	199	151	151	283	283
NoTI130527	170	178	195	203	128	132	246	294	185	189	267	279	113	113	191	191	151	151	283	283
NoTI130528	154	158	205	205	128	130	290	294	217	217	287	303	113	117	187	191	151	151	283	283
NoTI130529	136	140	195	203	128	128	238	286	189	209	307	311	109	113	231	239	151	153	283	283
NoTI130530	146	170	203	203	130	130	322	330	177	217	303	311	109	113	203	211	135	151	283	283
NoTI130531	170	178	203	207	128	136	242	338	185	189	267	283	109	109	203	207	151	151	283	283
NoTI130532	162	166	195	203	122	132	330	334	181	213	295	307	113	123	191	207	151	151	283	283
NoTI130533	154	178	203	205	130	130	278	306	209	213	295	307	113	119	187	195	115	145	283	283
NoTI130534	170	174	195	203	130	136	274	298	185	213	283	311	113	113	199	207	141	153	283	283
NoTI130535	162	166	201	203	132	134	278	298	189	213	275	331	109	113	207	219	141	151	283	283
NoTI130547	166	166	205	205	122	128	298	310	185	213	295	299	113	119	171	183	151	153	283	283
NoTI130551	140	170	203	203	132	136	246	330	173	185	287	311	109	113	203	203	151	151	283	283
NoTI130560	170	170	195	195	128	130	238	246	173	221	279	307	109	113	207	239	147	153	283	283
NoTI130570	140	158	195	203	128	130	246	338	181	189	311	311	109	109	203	211	141	151	283	283
NoTI130571	170	170	203	203	128	128	322	326	193	197	283	287	109	109	207	231	141	151	283	283
NoTI130572	146	170	203	203	128	128	306	334	213	225	283	283	113	113	211	215	135	141	283	283
NoTI130576	140	182	203	203	128	130	246	286	209	213	279	307	109	119	199	215	151	151	283	283
NoTI130577	140	178	203	203	128	136	238	250	189	205	271	311	109	113	203	219	143	151	283	283
NoTI130578	174	178	209	209	128	136	318	318	185	189	287	287	113	113	211	219	151	151	283	283
NoTI130579	162	162	203	205	122	130	242	282	181	185	303	319	113	113	187	195	151	151	283	283
NoTI130586	162	162	205	205	122	128	242	294	213	217	275	303	113	119	195	195	145	155	283	283
NoTI130588	178	182	203	203	130	130	242	326	173	181	267	279	113	113	179	223	135	151	283	283
NoTI130595	166	174	203	203	128	128	246	246	185	209	283	291	109	111	179	195	151	151	283	283
NoTI130596	140	162	203	203	120	130	242	322	181	185	287	295	111	113	191	215	151	151	283	283
NoTI130597	166	170	195	203	122	136	246	246	189	225	271	287	113	123	183	215	151	151	283	283
NoTI130598	170	174	195	203	130	134	238	242	181	193	303	311	109	119	231	259	135	151	283	283
NoTI130599	162	170	203	203	128	130	246	330	181	189	291	299	109	119	179	227	151	151	283	283
NoTI130600	158	182	195	203	126	128	318	326	189	225	291	291	109	111	199	219	135	145	283	283
NoTI130603	140	162	203	203	124	130	302	318	189	201	299	307	109	111	187	239	135	151	283	283
NoTI130604	170	178	203	203	130	134	242	306	185	189	303	307	109	111	199	207	141	151	283	283
NoTI130605	162	170	195	203	128	132	242	334	189	217	291	319	109	123	199	203	135	151	283	283
NoTI130606	166	178	203	203	130	130	238	326	181	189	275	287	111	129	175	223	151	151	283	283
NoTI130607	170	170	203	205	128	136	318	330	193	217	283	283	109	113	207	215	151	155	283	283
NoTI130609	158	162	205	205	128	130	242	290	169	189	299	315	109	113	175	191	151	151	283	283
NoTI130610	140	170	195	203	128	130	238	338	193	217	263	295	109	113	207	211	139	151	283	283
NoTI130611	166	178	205	207	122	128	246	294	193	233	267	287	113	117	179	223	151	151	283	283
NoTI130616	162	178	195	211	128	130	326	334	193	225	307	319	111	123	215	243	141	143	283	283
NoTI130617	170	174	203	205	128	134	322	334	181	189	283	307	109	111	187	219	151	151	283	283
NoTI130618	178	178	203	203	124	128	314	314	177	217	283	287	109	111	191	227	151	151	283	283
NoTI130619	166	170	195	203	122	128	242	334	189	221	295	303	113	119	203	227	135	151	283	283
NoTI130629	162	170	203	203	130	132	278	326	189	193	287	311	109	123	215	243	151	151	283	283
NoTI130646	170	178	203	203	130	130	322	322	181	193	279	299	109	113	199	223	141	151	283	283
NoTI130655	146	174	195	203	128	132	322	334	177	185	283	295	109	113	179	183	147	151	283	283
NoTI130687	158	162	195	203	126	130	306	314	193	217	291	331	119	123	187	211	141	151	283	283
NoTI130689	162	170	203	205	128	130	242	322	189	225	291	291	109	113	187	195	151	151	283	283
NoTI130694	162	166	205	205	122	128	290	294	185	213	291	299	113	117	187	199	115	147	283	283
NoTI130698	170	178	195	203	128	130	242	246	193	197	287	295	109	111	219	227	135	151	283	283
NoTI130700	170	174	195	203	122	130	282	326	189	213	291	303	109	109	195	223	135	151	283	283
NoTI130701	124	170	195	203	130	130	238	334	181	185	287	295	113	113	171	207	141	147	283	283
NoTI130702	146	170	203	203	130	134	282	326	217	225	271	287	109	113	195	255	145	151	283	283
NoTI130709	162	170	203	203	128	128	322	330	181	209	279	291	109	113	207	215	151	151	283	283
NoTI130713	146	162	195	195	120	128	314	330	177	217	279	307	109	113	175	227	151	151	283	283
NoTI130714	140	170	203	203	128	128	238	330	185	213	275	287	111	113	211	227	151	151	283	283
NoTI130715	146	166	205	205	122	130	246	314	189	209	287	291	109	109	199	227	141	151	283	283
NoTI130094	154	158	203	205	130	130	238	294	169	193	303	307	117	119	175	175	151	151	283	283
NoTI130170	166	166	195	203	128	136	326	330	181	221	299	307	113	119	183	231	151	151	283	283
NoTI130187	158	170	201	201	122	122	238	322	213	217	283	315	113	113	183	199	135	145	283	283
NoTI130233	158	158	201	205	122	128	238	238	169	185	275	283	113	119	171	183	135	151	283	283
NoTI130546	150	170	205	205	122	130	246	294	205	217	303	323	113	119	191	219	151	151	283	283
NoTI130555	174	178	203	203	128	130	326	334	181	209	291	319	113	119	179	223	151	153	283	283
NoTI130556	174	178	203	205	130	130	250	338	185	213	279	311	109	109	231	231	147	147	283	283
NoTI130557	174	174	195	203	130	130	242	322	193	197	303	307	113	113	175	235	151	151	283	283
NoTI130559	170	178	203	209	124	128	318	330	181	189	279	295	109	119	195	231	151	151	283	283
NoTI130567	166	178	195	203	128	132	242	330	185	193	251	287	109	109	207	223	151	151	283	283
NoTI130569	170	178	203	203	128	136	242	246	189	213	287	287	113	117	179	215	151	151	283	283
NoTI130688	162	162	205	207	128	128	290	298	177	213	299	307	109	121	191	207	135	141	283	283
NoTI130712	154	162	205	205	122	128	290	302	221	229	291	299	117	119	187	187	115	145	283	283
NoTI130716	162	162	205	205	122	130	294	302	185	213	295	307	119	119	179	183	115	151	283	283
PiTI130169	158	158	205	205	128	128	286	302	209	213	287	299	113	121	187	187	147	151	283	283
PiTI130210	158	166	205	205	126	130	278	290	201	213	291	311	117	119	179	187	143	143	283	283
PiTI130211	154	154	205	205	128	130	242	290	213	213	303	307	113	113	175	199	145	151	283	283
PiTI130236	158	158	201	205	122	122	238	254	177	213	271	283	113	113	203	223	135	135	283	283
PiTI130237	158	158	201	205	122	122	238	242	177	217	283	315	113	113	195	219	135	151	283	283
PiTI130238	140	162	203	205	128	130	290	294	201	209	271	283	113	117	195	223	117	135	283	283
PiTI130239	158	174	201	201	122	132	238	326	169	221	283	299	113	119	215	243	135	135	283	283
PiTI130288	158	158	201	205	122	122	238	238	221	225	283	315	113	113	223	235	135	135	283	283
PiTI130290	154	178	197	205	128	130	290	294	221	221	303	315	113	117	175	183	135	145	283	283
PiTI130316	158	158	201	201	128	128	242	318	185	185	295	319	113	115	195	223	135	135	283	283
PiTI130317	154	158	201	201	122	122	238	294	217	221	283	315	113	115	187	235	135	151	283	283
PiTI130324	158	162	201	205	122	128	234	238	185	221	315	319	113	113	211	231	135	135	283	283
PiTI130329	162	166	201	201	128	128	238	242	181	185	283	319	113	113	187	195	135	135	283	283
PiTI130351	158	166	201	205	122	128	238	302	205	225	283	319	113	117	195	223	135	151	283	283
PiTI130352	158	158	201	205	128	128	238	238	169	185	283	315	109	113	187	195	135	135	283	283
PiTI130385	158	158	205	205	122	122	238	238	181	205	283	315	113	113	231	239	135	135	283	283
PiTI130420	158	166	201	205	116	122	238	294	169	177	283	319	113	115	179	223	135	151	283	283
PiTI130421	158	158	201	205	122	122	242	242	177	209	283	315	113	115	183	199	135	135	283	283
PiTI130504	158	158	197	205	122	128	246	246	217	225	283	315	113	113	239	239	135	135	283	283
PiTI130505	158	158	201	201	122	122	238	238	169	221	283	283	113	113	183	223	135	135	283	283
PiTI130506	158	158	201	205	122	122	242	246	221	225	259	283	113	115	223	235	135	151	283	283
PiTI130507	158	166	201	201	122	126	238	238	225	225	319	319	113	113	199	219	135	135	283	283
PiTI130508	158	162	201	201	122	128	238	294	181	217	283	283	113	115	219	219	135	151	283	283
PiTI130509	166	170	201	201	126	128	238	242	197	221	283	283	113	117	195	223	135	145	283	283
PiTI130545	154	162	205	205	122	130	242	294	213	217	295	299	117	119	175	187	151	151	283	283
PiTI130553	158	162	205	205	122	128	294	298	213	217	267	299	113	117	175	183	115	115	283	283
PiTI130554	154	162	205	207	130	130	290	294	217	229	295	303	113	121	171	187	151	151	283	283
PiTI130581	158	178	201	201	122	136	238	270	181	217	283	283	113	115	223	243	135	135	283	283
PiTI130582	158	162	201	203	128	130	278	294	177	221	303	319	113	113	187	195	135	155	283	283
PiTI130584	158	158	205	205	122	122	238	246	185	225	283	315	113	113	187	239	135	135	283	283
PiTI130585	158	162	201	205	122	128	238	238	225	225	283	315	113	113	191	195	135	135	283	283
PiTI130587	158	166	201	201	122	128	238	238	189	221	283	295	113	113	187	239	135	151	283	283
PiTI130628	174	182	203	205	128	136	238	238	189	197	275	287	109	109	179	195	117	141	283	283
PiTI130681	158	158	201	201	122	122	238	242	221	221	283	303	113	113	195	195	135	135	283	283
PiTI130682	158	162	201	205	122	128	238	242	177	181	283	283	113	113	187	199	135	135	283	283
PiTI130683	140	162	197	205	128	130	238	242	177	181	283	287	113	113	171	187	135	135	283	283
PiTI130684	158	158	201	205	122	122	238	238	189	225	283	315	113	113	187	219	135	151	283	283
PiTI130696	158	162	201	201	122	122	238	238	169	185	283	287	113	113	203	231	115	135	283	283
PiTI130755	158	174	203	203	122	130	238	334	213	217	283	307	109	113	207	227	135	151	283	283
PiTI130289	158	162	201	201	122	130	238	238	185	225	283	323	113	113	187	195	135	135	283	283
PiTI130240	166	182	195	203	122	128	246	318	189	189	283	319	117	121	179	179	151	151	283	283
PiTI130241	158	158	195	203	122	128	234	290	173	189	303	311	113	119	175	239	151	153	283	283
PiTI130242	162	162	205	207	122	130	254	326	181	225	287	299	113	113	207	231	139	151	283	283
PiTI130243	154	158	201	203	122	122	238	242	221	221	283	295	113	113	183	239	135	135	283	283
PiTI130245	158	162	205	205	122	130	246	278	229	233	303	307	113	113	175	211	143	151	283	283
PiTI130246	174	174	203	205	122	122	238	246	225	233	287	331	113	113	227	231	151	159	283	283
PiTI130291	162	178	203	205	124	130	286	298	185	193	255	307	113	117	183	219	151	151	283	283
PiTI130292	174	174	203	205	128	130	242	246	173	177	291	311	113	119	219	247	151	159	283	283
PiTI130331	154	158	201	201	122	122	242	242	209	217	283	283	113	113	187	239	135	135	283	283
PiTI130353	158	166	201	205	122	128	238	242	221	229	283	283	113	115	207	231	135	153	283	283
PiTI130568	162	162	197	205	122	128	294	294	189	217	295	303	113	119	187	195	151	151	283	283
PiTI130685	162	166	205	205	128	128	238	242	165	225	303	315	113	113	195	203	115	151	283	283
PiTI130686	158	158	197	201	122	128	242	302	181	185	315	315	113	117	195	219	135	151	283	283
PiTI130690	150	154	203	205	128	130	238	290	213	221	299	311	117	119	171	191	115	151	283	283
PiTI130691	162	162	205	209	122	130	238	246	177	217	291	303	113	119	187	239	117	151	283	283
PiTI130022	158	158	201	205	122	122	238	238	181	181	283	319	113	113	223	235	135	135	283	283
PiTI130023	158	174	207	209	122	130	254	342	185	221	279	283	113	119	175	199	151	151	283	283
NoFE140001	124	128	205	207	122	124	246	246	181	181	259	279	109	113	187	243	139	157	283	283
NoFE140002	182	182	195	205	122	122	242	246	177	181	259	279	113	115	179	199	149	153	283	283
NoFE140003	124	182	203	205	122	126	242	242	173	173	283	311	113	113	199	223	119	151	283	283
NoFE140004	154	158	203	203	122	124	318	322	173	181	255	343	109	109	219	243	139	147	283	283
NoFE140005	154	166	195	195	122	122	326	326	177	213	279	327	109	113	195	219	147	151	283	283
NoFE140006	154	158	195	203	124	126	326	338	169	177	279	351	109	109	191	199	137	151	283	283
NoFE140007	182	182	195	195	120	122	242	246	169	177	275	275	109	113	203	243	137	139	283	283
NoFE140008	120	124	195	195	122	128	242	326	173	225	263	275	109	109	215	215	151	155	283	283
NoFE140009	162	170	203	205	124	128	282	290	173	193	355	355	109	109	187	211	151	153	283	283
NoFE140010	162	166	195	203	122	122	238	322	169	173	279	339	109	111	183	219	135	137	283	283
NoFE140011	124	150	195	203	122	124	294	322	169	177	291	319	109	115	219	223	101	137	283	283
NoFE140012	128	170	195	195	122	124	242	314	173	181	287	303	109	113	195	219	119	151	283	283
NoFE140013	150	182	195	195	126	128	238	322	169	169	279	343	109	115	199	219	119	151	283	283
NoFE140014	162	166	195	203	122	128	290	326	181	209	271	275	109	113	207	211	133	151	283	283
NoTY140001	166	166	205	205	118	118	318	322	209	213	295	327	117	117	219	223	119	127	283	283
NoTY140002	166	170	205	205	118	118	294	302	181	197	315	327	109	113	171	227	117	117	283	283
NoTY140003	158	170	205	205	120	124	294	298	169	185	327	351	109	111	227	239	151	151	283	283
NoTY140004	162	170	195	205	122	124	298	302	169	217	295	335	111	119	223	223	127	145	283	283
NoTY140005	162	162	205	205	118	122	326	326	185	221	299	327	105	111	195	219	151	151	283	283
NoTY140006	162	166	205	205	118	124	310	318	213	217	275	339	117	119	239	247	117	127	283	283
NoTY140007	162	170	205	205	118	122	314	326	185	213	275	339	113	117	227	243	117	151	283	283
NoTY140008	166	182	205	205	108	118	298	318	181	189	303	323	109	109	227	227	129	151	283	283
NoTY140009	162	166	205	205	118	124	314	322	169	193	307	351	109	109	203	211	117	135	283	283
NoTY140010	166	166	205	205	118	124	314	314	221	229	263	287	109	117	219	243	117	151	283	283
NoTY140011	158	170	205	205	124	128	318	318	189	193	291	343	109	113	199	255	117	127	283	283
NoTY140012	166	170	205	205	118	122	254	322	217	221	327	339	111	111	227	227	127	151	283	283
NoTY140013	158	166	205	205	124	132	246	318	221	229	287	339	109	117	191	223	151	151	283	283
NoTY140014	166	166	205	205	124	124	306	326	181	221	271	327	109	109	215	223	117	127	283	283
NoTY140015	158	166	195	205	122	124	318	330	209	225	275	327	109	111	239	247	117	151	283	283
NoTY140016	170	174	205	205	118	122	314	314	201	221	279	295	109	111	207	223	117	119	283	283
NoTY140017	162	162	205	205	118	124	322	330	209	221	271	287	111	117	191	203	117	127	283	283
NoTY140018	166	166	205	205	118	122	310	326	181	181	275	331	111	119	219	223	117	151	283	283
NoTY140019	166	166	205	205	124	124	314	322	189	213	279	307	113	119	227	235	117	151	283	283
NoTY140020	162	166	195	205	118	118	314	322	169	185	275	295	111	111	219	223	119	127	283	283
NoTY140021	166	166	205	205	118	118	310	310	193	229	327	327	109	111	195	231	117	151	283	283
NoTY140022	166	170	205	205	118	124	246	246	169	185	279	287	109	117	195	235	145	151	283	283
NoTY140023	158	170	205	207	118	126	246	318	169	193	279	295	109	117	215	235	117	151	283	283
NoTY140024	162	170	205	205	118	122	306	314	201	213	275	295	111	117	215	231	117	117	283	283
NoTY140025	162	166	205	207	118	124	298	330	165	185	307	327	109	117	219	223	117	151	283	283
NoTY140026	162	166	195	207	118	124	314	318	169	197	299	351	105	119	247	247	117	151	283	283
NoTY140027	158	166	205	205	118	122	310	314	169	169	279	299	109	111	215	223	115	119	283	283
NoTY140028	166	166	205	205	124	126	314	326	193	221	271	295	109	111	219	247	117	151	283	283
NoTY140029	166	166	205	205	122	124	318	326	185	201	339	347	111	117	211	251	117	151	283	283
NoTY140030	158	166	195	199	122	124	314	326	169	169	271	287	109	117	223	227	117	151	283	283
NoTY140031	166	170	205	205	118	122	294	326	169	185	287	327	111	117	215	259	119	151	283	283
NoTY140032	162	162	205	205	118	122	314	326	169	189	287	363	109	113	187	199	117	151	283	283
NoVA140001	182	182	207	209	120	120	270	270	173	213	335	351	117	123	191	199	115	135	283	283
NoVA140002	182	182	207	209	120	120	258	270	193	209	339	339	123	123	203	271	115	135	283	283
NoVA140003	182	182	209	209	120	120	258	262	173	185	331	339	113	117	247	271	115	135	283	283
NoVA140004	158	182	207	209	120	120	258	258	173	173	343	355	117	123	199	227	115	135	283	283
NoVA140005	162	182	207	209	120	120	258	262	185	193	339	339	117	117	195	211	115	115	283	283
NoVA140006	162	182	209	209	118	120	258	270	181	193	283	359	117	125	239	271	115	135	283	283
NoVA140007	182	186	203	209	120	120	270	334	189	193	279	351	117	117	239	271	135	135	283	283
NoVA140008	150	182	201	209	120	120	254	254	181	189	339	339	117	117	235	271	115	135	283	283
NoVA140009	182	182	209	209	120	120	262	262	185	225	335	335	123	123	227	255	133	135	283	283
NoVA140010	182	182	203	209	118	120	262	262	173	193	335	355	113	117	223	247	135	135	283	283
NoVA140012	182	182	209	209	118	120	250	258	173	173	327	339	117	117	195	199	115	135	283	283
NoVA140013	162	182	209	209	120	120	258	258	189	209	331	343	123	123	199	227	115	135	283	283
NoVA140015	158	182	207	209	120	122	258	262	173	193	335	351	117	117	203	235	115	135	283	283
NoVA140016	182	186	203	209	120	120	258	270	177	209	339	343	117	123	203	231	115	135	283	283
NoVA140018	162	186	203	209	120	120	254	254	189	189	335	351	113	117	207	271	115	133	283	283
NoVA140021	182	182	203	209	120	120	250	262	185	189	279	339	117	125	219	239	115	135	283	283
NoVA140022	182	182	209	209	120	120	270	270	177	217	287	327	117	117	231	247	115	135	283	283
NoVA140024	182	182	203	209	120	120	258	258	189	233	279	339	117	117	227	263	135	135	283	283
NoVA140025	182	186	209	209	120	120	258	270	189	209	335	339	117	117	207	231	115	135	283	283
NoVA140027	174	182	209	209	120	120	250	262	205	209	275	339	117	123	195	203	115	135	283	283
NoVA140029	182	182	209	209	120	120	262	262	189	213	287	331	113	117	203	231	135	135	283	283
NoVA140030	182	186	203	209	120	120	250	258	181	213	331	339	117	117	219	259	115	135	283	283
NoVA140031	162	182	209	209	118	120	254	258	189	189	331	335	117	117	215	223	135	135	283	283
NoVA140032	182	182	207	209	120	120	250	358	193	213	339	351	123	123	211	227	135	135	283	283
NoVA140033	182	182	209	209	120	120	270	270	173	209	283	335	117	117	199	203	115	135	283	283
NoVA140035	182	182	209	209	120	120	250	258	189	213	339	339	117	117	203	203	135	135	283	283
NoVA140036	182	182	203	209	120	120	250	262	189	189	339	347	113	117	231	235	135	135	283	283
NoVA140037	182	190	209	209	120	120	250	274	173	189	279	359	117	117	195	219	135	135	283	283
NoVA140038	178	182	203	209	120	120	258	262	209	213	275	347	117	117	239	251	135	135	283	283
NoVA140040	178	182	209	209	120	120	250	258	193	193	287	327	113	117	191	223	133	135	283	283
NoVA140041	182	182	203	203	118	120	258	262	185	209	327	331	123	123	239	271	115	115	283	283
NoVA140043	162	184	207	209	120	120	250	258	193	209	331	351	117	117	215	227	115	135	283	283
NoSto09394	166	166	195	205	120	122	266	314	181	181	311	331	115	119	203	211	133	135	275	283
NoSto09395	166	170	203	203	120	122	254	322	185	193	299	327	109	119	163	231	121	133	275	283
NoSto09396	166	178	203	203	116	120	238	258	181	181	291	319	109	119	187	211	133	135	275	283
NoSto09397	140	150	203	203	116	124	262	262	181	181	279	279	109	109	195	207	119	133	275	283
NoSto09398	174	178	195	203	120	124	238	322	177	185	287	295	109	119	191	223	137	137	275	275
NoSto09399	166	166	203	205	120	122	262	338	181	181	291	319	109	115	191	207	135	135	275	275
NoSto09400	166	174	203	203	120	122	262	346	181	189	283	287	119	119	187	219	133	135	283	283
NoSto09401	170	174	203	203	118	122	350	354	169	197	327	339	115	123	171	199	131	131	283	283
NoSto09402	166	170	203	203	118	118	330	330	173	185	283	335	119	119	179	195	129	133	283	283
NoSto09403	150	178	195	205	122	124	262	346	185	185	291	299	109	119	183	203	135	135	275	283
NoSto09405	158	170	195	195	118	122	290	290	189	225	287	287	109	119	203	207	133	133	283	283
NoSto09406	158	166	203	203	118	122	254	342	189	209	291	291	115	123	175	227	131	133	283	283
NoSto09408	166	174	203	203	120	120	258	262	181	185	299	319	109	119	203	219	135	137	275	283
NoSto09409	166	166	205	205	120	120	254	258	177	185	299	331	109	119	207	215	133	137	275	283
NoSto09415	124	166	195	203	118	122	258	326	181	193	279	331	109	119	211	223	135	135	283	283
NoSto09420	150	166	203	205	122	122	262	282	165	189	279	279	109	109	207	219	135	135	275	275
NoSto09424	150	174	203	203	120	124	258	262	181	189	271	291	119	119	215	231	133	135	275	275
NoSto09429	150	162	195	203	116	120	254	262	181	181	287	299	109	119	199	223	133	135	275	275
NoSto09430	178	178	203	203	122	122	290	330	181	181	295	299	119	119	187	219	133	137	283	283
NoSto09431	154	178	203	203	124	124	282	282	181	189	307	307	109	115	211	227	133	137	283	283
NoSto09432	158	166	195	205	122	122	262	262	177	185	283	327	109	115	219	223	133	137	275	283
NoSto09434	136	150	203	203	120	124	238	238	189	189	287	299	109	109	223	227	121	133	275	283
NoSto09435	140	170	203	205	120	120	286	286	189	189	283	327	109	109	223	231	133	133	275	275
NoSto09438	166	178	195	203	122	124	254	262	181	189	323	347	109	119	187	211	133	133	275	283
NoSto09439	150	166	195	203	124	124	254	346	185	189	295	295	119	119	163	211	119	119	275	283
NoSto09440	162	166	203	203	120	124	282	326	181	185	291	319	109	115	163	203	133	133	283	283
NoSto09441	158	178	195	205	122	124	254	314	177	189			119	119	211	223	119	135	275	275
NoSto09443	166	178	203	205	122	124	254	254	185	189	327	327	109	119	163	215	137	137	275	275
NoSto09444	150	174	203	203	116	120	254	274	177	189	287	287	109	119	163	207	133	133	275	275
