# Supplementary material for: “And if you gaze long into an abyss, the abyss gazes also into thee”: four morphs of Arctic charr adapting to a depth gradient in Lake Tinnsjøen
Source: Evol Appl. 2020 Jun 26;13(6):1240–61. doi: 10.1111/eva.12983 (PMC7359846; doi:10.1111/eva.12983)
Supplement: Supplementary file 3 — Table S2c [file EVA-13-1240-s003.xlsx]

## Sheet: Data
* = Name of article slightly different from genebank
# = Name of article slightly different from genebank and several authors are removed
• = Lake/river not found, coodinates from region
▪ = Difficult to pinpoint which individuals that are from which lake
□ = Probably error in article since the only area where this "species" are found are in similar lake name, but in different country
Haplotypes	Sequence	Taxa	Isolate	Grand area	Country	Region	Location	North	East	Author	Title of study	Published journal	# individuals
H1	AY286021.1	S. alpinus (Artctic char)	#586	Fennoscandia	Finland	Utsjoki-Lappland	Kannes Luddu Lake	69°54' N	27°01' E	Radchenko,O., Verspoor,E., Knox,D., Noakes,M. and Phillips,R.	#Nucleotide sequences variability of mitochondrial DNA cytochrome b gene in the genus Salvelinus	Russ. J. Genet. (2004)	?
H1	AY286022.1	S. alpinus (Artctic char)	#583	Fennoscandia	Finland	Utsjoki-Lappland	Kannes Luddu Lake	69°54' N	27°01' E	Radchenko,O., Verspoor,E., Knox,D., Noakes,M. and Phillips,R.	#Nucleotide sequences variability of mitochondrial DNA cytochrome b gene in the genus Salvelinus	Russ. J. Genet. (2004)	?
H1	h1 (Østbye et al (2019))	S. alpinus (Arctic char)	Tinnsjøen	Scandinavia	Norge	Telemark	Tinnsjøen	59°54' N	8°54' E	Østbye et al. (manuscript)		Submitted manuscript	?
H1	h1 (Østbye et al (2019))	S. alpinus (Arctic char)	Tyrivatn	Scandinavia	Norge	Telemark	Tyrivatn	59°15' N	9°08' E	Østbye et al. (manuscript)		Submitted manuscript	?
H1	h1 (Østbye et al (2019))	S. alpinus (Arctic char)	Vatnevatnet	Scandinavia	Norge	Sogn og Fjordane	Vatnevatnet	61°27' N	5°30'E	Østbye et al. (manuscript)		Submitted manuscript	?
H1	h1 (Østbye et al (2019))	S. alpinus (Arctic char)	Femund	Scandinavia	Norge	Hedmark	Femund	62°10' N	11°53'E	Østbye et al. (manuscript)		Submitted manuscript	?
H1	h1 (Østbye et al (2019))	S. alpinus (Arctic char)	Leirfoss	Scandinavia	Norge	Helgeland	Leirfjordvassdraget	66°06' N	13°10'E	Østbye et al. (manuscript)		Submitted manuscript	?
H1	JX960845.1	S. alpinus (Artctic char)	#83	Scandinavia	Norway	Tromsø	Fjellfrøssvatnet lake	69°05' N	19°22' E	Crete-Lafreniere,A., Weir,L.K. and Bernatchez,L.	Framing the salmonidae family phylogenetic portrait: a more complete picture from increased taxon sampling	PLoS ONE 7 (10), E46662 (2012)	1
H1	KP200660.1	S. alpinus (Artctic char)	S.a.alpinus_1_cytb	America	Canada	New Brunswick	Walton Lake	45°36' N	65°19' E	Osinov,A.G., Senchukova,A.L., Mugue,N.S., Pavlov,S.D. and Chereshnev, I. A.	Speciation and genetic divergence of three species of charr from ancient Lake El'gygytgyn (Chukotka) and their phylogenetic relationships with other representatives of the genus Salvelinus ancient Lake El'gygytgyn (Chukotka) and their phylogenetic relationships with other representatives of the genus Salvelinus	Biol. J. Linn. Soc. Lond. (2015)	6-35
H1	KY122147.1	S. alpinus (Arctic char)	ARLA_588	Asia	Russia	Taimyr	Lama Lake	69°30' N	90°10' E	Oleinik,A.G., Skurikhina,L.A., Kukhlevskiy,A.D., Bondar,E. and Brykov,V.A.	The relationships of arctic phylogenetic group of charrs of genus salvelinus revised	Unpublished	?
H1	KY122148.1	S. alpinus (Arctic char)	ARLA_589	Asia	Russia	Taimyr	Lama Lake	69°30' N	90°10' E	Oleinik,A.G., Skurikhina,L.A., Kukhlevskiy,A.D., Bondar,E. and Brykov,V.A.	The relationships of arctic phylogenetic group of charrs of genus salvelinus revised	Unpublished	?
H1	KY122149.1	S. alpinus (Arctic char)	ARLA_590	Asia	Russia	Taimyr	Lama Lake	69°30' N	90°10' E	Oleinik,A.G., Skurikhina,L.A., Kukhlevskiy,A.D., Bondar,E. and Brykov,V.A.	The relationships of arctic phylogenetic group of charrs of genus salvelinus revised	Unpublished	?
H1	KY122150.1	S. alpinus (Arctic char)	ARLA_591	Asia	Russia	Taimyr	Lama Lake	69°30' N	90°10' E	Oleinik,A.G., Skurikhina,L.A., Kukhlevskiy,A.D., Bondar,E. and Brykov,V.A.	The relationships of arctic phylogenetic group of charrs of genus salvelinus revised	Unpublished	?
H1	KY122151.1	S. alpinus (Arctic char)	ARLS04_001	Scandinavia	Sweden	Norrbotten	Lake Sitasjaure	68°00' N	17°25' E	Oleinik,A.G., Skurikhina,L.A., Kukhlevskiy,A.D., Bondar,E. and Brykov,V.A	The relationships of arctic phylogenetic group of charrs of genus salvelinus revised	Unpublished	?
H1	KY122152.1	S. alpinus (Arctic char)	ARLS04_004	Scandinavia	Sweden	Norrbotten	Lake Sitasjaure	68°00' N	17°25' E	Oleinik,A.G., Skurikhina,L.A., Kukhlevskiy,A.D., Bondar,E. and Brykov,V.A	The relationships of arctic phylogenetic group of charrs of genus salvelinus revised	Unpublished	?
H1	KY122153.1	S. alpinus (Arctic char)	ARLS04_007	Scandinavia	Sweden	Norrbotten	Lake Sitasjaure	68°00' N	17°25' E	Oleinik,A.G., Skurikhina,L.A., Kukhlevskiy,A.D., Bondar,E. and Brykov,V.A	The relationships of arctic phylogenetic group of charrs of genus salvelinus revised	Unpublished	?
H1	KY122155.1	S. alpinus (Arctic char)	"ARLS04_017"	Scandinavia	Sweden	Norrbotten	Lake Sitasjaure	68°00' N	17°25' E	Oleinik,A.G., Skurikhina,L.A., Kukhlevskiy,A.D., Bondar,E. and Brykov,V.A	The relationships of arctic phylogenetic group of charrs of genus salvelinus revised	Unpublished	?
H1	KY122156.1	S. alpinus (Arctic char)	"ARLS04_018"	Scandinavia	Sweden	Norrbotten	Lake Sitasjaure	68°00' N	17°25' E	Oleinik,A.G., Skurikhina,L.A., Kukhlevskiy,A.D., Bondar,E. and Brykov,V.A.	The relationships of arctic phylogenetic group of charrs of genus salvelinus revised	Unpublished	?
H2	h2 (Østbye et al (2019))	S. alpinus (Arctic char)		Scandinavia	Norge	Telemark	Vatnevatnet	61°27' N	5°30'E	Østbye et al. (2019)		Submitted manuscript
H3	h3 (Østbye et al (2019))	S. alpinus (Arctic char)		Scandinavia	Norge	Telemark	Tinnsjøen	59°54' N	8°54' E	Østbye et al. (2019)		Submitted manuscript
H4	h4 (Østbye et al (2019))	S. alpinus (Arctic char)		Scandinavia	Norge	Telemark	Tinnsjøen	59°54' N	8°54' E	Østbye et al. (2019)		Submitted manuscript
H5	h5 (Østbye et al (2019))	S. alpinus (Arctic char)		Scandinavia	Norge	Telemark	Tinnsjøen	59°54' N	8°54' E	Østbye et al. (2019)		Submitted manuscript
H6	h6 (Østbye et al (2019))	S. alpinus (Arctic char)		Scandinavia	Norge	Telemark	Tinnsjøen	59°54' N	8°54' E	Østbye et al. (2019)		Submitted manuscript
H7	h7 (Østbye et al (2019))	S. alpinus (Arctic char)		Scandinavia	Norge	Telemark	Tinnsjøen	59°54' N	8°54' E	Østbye et al. (2019)		Submitted manuscript
H8	h8 (Østbye et al (2019))	S. alpinus (Arctic char)		Scandinavia	Norge	Telemark	Tinnsjøen	59°54' N	8°54' E	Østbye et al. (2019)		Submitted manuscript
H9	h9 (Østbye et al (2019))	S. alpinus (Arctic char)		Scandinavia	Norge	Telemark	Tinnsjøen	59°54' N	8°54' E	Østbye et al. (2019)		Submitted manuscript
H10	h10 (Østbye et al (2019))	S. alpinus (Arctic char)		Scandinavia	Norge	Telemark	Tinnsjøen	59°54' N	8°54' E	Østbye et al. (2019)		Submitted manuscript
H11	h11 (Østbye et al (2019))	S. alpinus (Arctic char)		Scandinavia	Norge	Telemark	Tinnsjøen	59°54' N	8°54' E	Østbye et al. (2019)		Submitted manuscript
H12	h12 (Østbye et al (2019))	S. alpinus (Arctic char)		Scandinavia	Norge	Telemark	Tinnsjøen	59°54' N	8°54' E	Østbye et al. (2019)		Submitted manuscript
H13	h13 (Østbye et al (2019))	S. alpinus (Arctic char)		Scandinavia	Norge	Telemark	Tinnsjøen	59°54' N	8°54' E	Østbye et al. (2019)		Submitted manuscript
H13	KY122154.1	S. alpinus (Arctic char)	ARLS04_014	Scandinavia	Sweden	Norrbotten	Lake Sitasjaure	68°00' N	17°25' E	Oleinik,A.G., Skurikhina,L.A., Kukhlevskiy,A.D., Bondar,E. and Brykov,V.A	The relationships of arctic phylogenetic group of charrs of genus salvelinus revised	Unpublished	?
H14	KY122146.1	S. alpinus alpinus (Arctic char)	ARGA_002	Asia	Russia	Taimyr	Tessema river	77°19' N	102°21' E	Oleinik,A.G., Skurikhina,L.A., Kukhlevskiy,A.D., Bondar,E. and Brykov,V.A.	The relationships of arctic phylogenetic group of charrs of genus salvelinus revised	Unpublished	?
H15	KP200661.1	S. alpinus (Artctic char)	S.a.alpinus_2_cytb	Fennoscandia	Finland	Utsjoki-Lappland	Luomusjarvi Lake	69°54' N	27°01' E	Osinov,A.G., Senchukova,A.L., Mugue,N.S., Pavlov,S.D. and Chereshnev, I. A.	Speciation and genetic divergence of three species of charr from ancient Lake El'gygytgyn (Chukotka) and their phylogenetic relationships with other representatives of the genus Salvelinus ancient Lake El'gygytgyn (Chukotka) and their phylogenetic relationships with other representatives of the genus Salvelinus	Biol. J. Linn. Soc. Lond. (2015)	6-35
H16	AF154851.1	S. alpinus (Artctic char)	Complete genome	America	Canada	Quebec	Lake Alain	48°48' N	69°35' E	Doiron,S., Blier,P.U. and Bernatchez,L.	A comparative mitogenomic analysis of the potential adaptive value of Arctic charr mtDNA introgression in brook charr populations (Salvelinus fontinalis Mitchill)	Mol. Biol. Evol. 19 (11), 1902-1909 (2002)	2
H16	HQ167698.1	S. alpinus (Artctic char)	#Sa006	?	?	?	?	?	?	Keskin,E.	Mitochondrial and Nuclear DNA Variation Among Salmonidae Species	Unpublised	?
H16	KP200659.1	S. alpinus (Artctic char)	S.a.oquassa_1_cytb	America	Canada	New Brunswick	Walton Lake	45°36' N	65°19' E	Osinov,A.G., Senchukova,A.L., Mugue,N.S., Pavlov,S.D. and Chereshnev, I. A.	Speciation and genetic divergence of three species of charr from ancient Lake El'gygytgyn (Chukotka) and their phylogenetic relationships with other representatives of the genus Salvelinus ancient Lake El'gygytgyn (Chukotka) and their phylogenetic relationships with other representatives of the genus Salvelinus	Biol. J. Linn. Soc. Lond. (2015)	6-35
H16	KY122144.1	S. alpinus oquassa (Sunapee trout)	ARCTFLO_11	America	Canada	Quebec	Floods pond	44°44' N	68°30' E	Oleinik,A.G., Skurikhina,L.A., Kukhlevskiy,A.D., Bondar,E. and Brykov,V.A.	The relationships of arctic phylogenetic group of charrs of genus salvelinus revised	Unpublished	?
H16	KY122145.1	S. alpinus oquassa (Sunapee trout)	ARCTFLO_46	America	Canada	Quebec	Floods pond	44°44' N	68°30' E	Oleinik,A.G., Skurikhina,L.A., Kukhlevskiy,A.D., Bondar,E. and Brykov,V.A.	The relationships of arctic phylogenetic group of charrs of genus salvelinus revised	Unpublished	?
H17	AY286024.1	S. boganidae (Boganida char)	#592	Asia	Russia	Taimyr	Lama lake	69°30' N	90°10' E	Radchenko,O., Verspoor,E., Knox,D., Noakes,M. and Phillips,R.	#Nucleotide sequences variability of mitochondrial DNA cytochrome b gene in the genus Salvelinus	Russ. J. Genet. (2004)	?
H17	JX960846.1	S. alpinus (Artctic char)	#84	Asia	Russia	Taimyr	Lama Lake	69°30' N	90°10' E	Crete-Lafreniere,A., Weir,L.K. and Bernatchez,L.	Framing the salmonidae family phylogenetic portrait: a more complete picture from increased taxon sampling	PLoS ONE 7 (10), E46662 (2012)	1
H17	KP200662.1	S. alpinus (Artctic char)	S.a.erythrinus_1_cytb	Asia	Russia	Taimyr	Lama Lake	69°30' N	90°10' E	Osinov,A.G., Senchukova,A.L., Mugue,N.S., Pavlov,S.D. and Chereshnev, I. A.	Speciation and genetic divergence of three species of charr from ancient Lake El'gygytgyn (Chukotka) and their phylogenetic relationships with other representatives of the genus Salvelinus ancient Lake El'gygytgyn (Chukotka) and their phylogenetic relationships with other representatives of the genus Salvelinus	Biol. J. Linn. Soc. Lond. (2015)	6-35
H18	DQ298800.1	S. malma (Dolly Varden trout)	#216	Asia	Russia	Kamchatka	Kronotsky Lake	54°48' N	160°14' E	Radchenko,O.A., Salmenkova,E.A. and Omelchenko,V.T.	*Variability of mitochondrial DNA of chars from Kronotsky Lake (Kamchatka Peninsula)	Russ. J. Genet. (2006)	13
H18	KT962167.1	S. malma (Dolly Varden trout)	SMAL-CB-29_cytb	Asia	Russia	Kamchatka	?	55°00' N	166°44' E	Soshnina,V.A., Pavlov,S.D. and Zelenina,D.A.	Phylogenetic relationship of Dolly Varden (Salvelinus malma walbaum) from Komandor Islands and Kamchatka peninsula based on mtDNA study	Unpublished	?
H18	KY122188.1	S. malma malma (Dolly Varden trout)	"MNKA98_02k"	Asia	Russia	Kamchatka	Kamchatka River	54°10' N	158°01' E	Oleinik,A.G., Skurikhina,L.A., Kukhlevskiy,A.D., Bondar,E. and Brykov,V.A.	The relationships of arctic phylogenetic group of charrs of genus salvelinus revised	Unpublished	?
H19	AY286031.1	S. sp	#420	Asia	Russia	Okhotsk	▪Makmak lake	59°21' N	143°12' E	Radchenko,O., Verspoor,E., Knox,D., Noakes,M. and Phillips,R.	#Nucleotide sequences variability of mitochondrial DNA cytochrome b gene in the genus Salvelinus	Russ. J. Genet. (2004)	?
H19	AY286032.1	S. sp	#440	Asia	Russia	Okhotsk	▪Makmak lake	59°21' N	143°12' E	Radchenko,O., Verspoor,E., Knox,D., Noakes,M. and Phillips,R.	#Nucleotide sequences variability of mitochondrial DNA cytochrome b gene in the genus Salvelinus	Russ. J. Genet. (2004)	?
H19	DQ298804.1	S. malma (Dolly Varden trout)	#31	Asia	Russia	Kamchatka	Kronotsky Lake	54°48' N	160°14' E	Radchenko,O.A., Salmenkova,E.A. and Omelchenko,V.T.	*Variability of mitochondrial DNA of chars from Kronotsky Lake (Kamchatka Peninsula)	Russ. J. Genet. (2006)	13
H19	JN868292.1	S. malma (Dolly Varden trout)	#DV133	Asia	Russia	Kamchatka	Kronotsky Lake	54°48' N	160°14' E	Senchukova,A.L., Pavlov,S.D., Mugue,N.S. and Melnikova,M.N.	Genetic differentiation of Kamchatka malma (gen. Salvelinus) according to variability of mitochondrial DNA	Unpublised	13
H19	JN868399.1	S. malma (Dolly Varden trout)	#DV150	Asia	Russia	Kamchatka	Kronotsky Lake	54°48' N	160°14' E	Senchukova,A.L., Pavlov,S.D., Mugue,N.S. and Melnikova,M.N.	Genetic differentiation of Kamchatka malma (gen. Salvelinus) according to variability of mitochondrial DNA	Unpublised	13
H19	JN868442.1	S. malma (Dolly Varden trout)	#DV176	Asia	Russia	Kamchatka	Kronotsky Lake	54°48' N	160°14' E	Senchukova,A.L., Pavlov,S.D., Mugue,N.S. and Melnikova,M.N.	Genetic differentiation of Kamchatka malma (gen. Salvelinus) according to variability of mitochondrial DNA	Unpublised	13
H19	JX262009.1	S. malma (Dolly Varden trout)	#VII.2.25	Asia	Russia	Kamchatka	?	56°07' N	159°31' E	Shedko,S.V., Miroshnichenko,I.L. and Nemkova,G.A	Phylogeny of salmonids (Salmoniformes: Salmonidae) and its molecular dating: analysis of mtDNA data	Russ. J. Genet. 49 (6), 623-637 (2013)	?
H19	KT962140.1	S. malma (Dolly Varden trout)	SMAL-CB-02_cytb	Asia	Russia	Kamchatka	Kol river	55°00' N	166°44' E	Soshnina,V.A., Pavlov,S.D. and Zelenina,D.A.	Phylogenetic relationship of Dolly Varden (Salvelinus malma walbaum) from Komandor Islands and Kamchatka peninsula based on mtDNA study	Unpublished	?
H19	KY122191.1	S. malma malma (Dolly Varden trout)	MNPA04_419	Asia	Russia	Kamchatka	Paratunka River	52°58' N	157°50' E	Oleinik,A.G., Skurikhina,L.A., Kukhlevskiy,A.D., Bondar,E. and Brykov,V.A.	The relationships of arctic phylogenetic group of charrs of genus salvelinus revised	Unpublished	?
H19	KY122192.1	S. malma malma (Dolly Varden trout)	MNPA04_421	Asia	Russia	Kamchatka	Paratunka River	52°58' N	158°18' E	Oleinik,A.G., Skurikhina,L.A., Kukhlevskiy,A.D., Bondar,E. and Brykov,V.A.	The relationships of arctic phylogenetic group of charrs of genus salvelinus revised	Unpublished	?
H19	MF621743.1	S. alpinus (Arctic char)	"NEFC_F16-390"	America	USA	Alaska	?	64°12' N	149°29' E	Maloy,A.P., Schroeter,J.C., Rees,C.B. and Bartron,M.L.	Family specific long-range PCR primers for the amplification of fish mitochondrial DNA and whole genome sequencing	Unpublished	?
H20	KT962139.1	S. malma (Dolly Varden trout)	SMAL-CB-01_cytb	Asia	Russia	Kamchatka	?	55°00' N	166°44' E	Soshnina,V.A., Pavlov,S.D. and Zelenina,D.A.	Phylogenetic relationship of Dolly Varden (Salvelinus malma walbaum) from Komandor Islands and Kamchatka peninsula based on mtDNA study	Unpublished	?
H20	KY122160.1	S. malma malma (Dolly Varden trout)	"DFRO0013_018"	North America	USA	Gulf of Alaska	Frost Creek	65°34' N	164°07' E	Oleinik,A.G., Skurikhina,L.A., Kukhlevskiy,A.D., Bondar,E. and Brykov,V.A.	The relationships of arctic phylogenetic group of charrs of genus salvelinus revised	Unpublished	?
H21	KT962165.1	S. malma (Dolly Varden trout)	SMAL-CB-27_cytb	Asia	Russia	Kamchatka	?	55°00' N	166°44' E	Soshnina,V.A., Pavlov,S.D. and Zelenina,D.A.	Phylogenetic relationship of Dolly Varden (Salvelinus malma walbaum) from Komandor Islands and Kamchatka peninsula based on mtDNA study	Unpublished	?
H22	AY286027.1	S. taranetzi (Taranets char)	#195	Asia	Russia	Chukotka	Utaap river	65°37' N	171°41' E	Radchenko,O., Verspoor,E., Knox,D., Noakes,M. and Phillips,R.	#Nucleotide sequences variability of mitochondrial DNA cytochrome b gene in the genus Salvelinus	Russ. J. Genet. (2004)	?
H22	AY286028.1	S. taranetzi (Taranets char)	#197	Asia	Russia	Chukotka	Utaap river	65°37' N	171°41' E	Radchenko,O., Verspoor,E., Knox,D., Noakes,M. and Phillips,R.	#Nucleotide sequences variability of mitochondrial DNA cytochrome b gene in the genus Salvelinus	Russ. J. Genet. (2004)	?
H22	DQ298790.1	S. albus (white char)	#90	Asia	Russia	Kamchatka	Kronotsky Lake	54°48' N	160°14' E	Radchenko,O.A., Salmenkova,E.A. and Omelchenko,V.T.	*Variability of mitochondrial DNA of chars from Kronotsky Lake (Kamchatka Peninsula)	Russ. J. Genet. (2006)	?
H22	JN868371.1	S. malma (Dolly Varden trout)	#DV128	Asia	Russia	Kamchatka	Kronotsky Lake	54°48' N	160°14' E	Senchukova,A.L., Pavlov,S.D., Mugue,N.S. and Melnikova,M.N.	Genetic differentiation of Kamchatka malma (gen. Salvelinus) according to variability of mitochondrial DNA	Unpublised	13
H22	JX960856.1	S. malma (Dolly Varden trout)	#94	Asia	Russia	Kamchatka	Kamchatka River	54°10' N	158°01' E	Crete-Lafreniere,A., Weir,L.K. and Bernatchez,L.	Framing the salmonidae family phylogenetic portrait: a more complete picture from increased taxon sampling	PLoS ONE 7 (10), E46662 (2012)	1
H22	KT962146.1	S. malma (Dolly Varden trout)	SMAL-CB-08_cytb	Asia	Russia	Kamchatka	?	55°00' N	166°44' E	Soshnina,V.A., Pavlov,S.D. and Zelenina,D.A.	Phylogenetic relationship of Dolly Varden (Salvelinus malma walbaum) from Komandor Islands and Kamchatka peninsula based on mtDNA study	Unpublished	?
H22	KT962151.1	S. malma (Dolly Varden trout)	SMAL-CB-13_cytb	Asia	Russia	Kamchatka	?	55°00' N	166°44' E	Soshnina,V.A., Pavlov,S.D. and Zelenina,D.A.	Phylogenetic relationship of Dolly Varden (Salvelinus malma walbaum) from Komandor Islands and Kamchatka peninsula based on mtDNA study	Unpublished	?
H22	KU258397.1	S. malma (Dolly Varden trout)	GB4_cytb	America	USA	Alaska - Barter island	?	70°08' N	143°36' E	Rodgers,T.W. and Mock,K.E	National Petroleum Reserve Alaska fish mitochondrial sequences	Unpublished	?
H22	KY122162.1	S. malma malma (Dolly Varden trout)	DKON008_020	North America	USA	Alaska	Kongakut River	69°46' N	141°42' E	Oleinik,A.G., Skurikhina,L.A., Kukhlevskiy,A.D., Bondar,E. and Brykov,V.A.	The relationships of arctic phylogenetic group of charrs of genus salvelinus revised	Unpublished	?
H22	KY122163.1	S. malma malma (Dolly Varden trout)	DKON008_022	North America	USA	Alaska	Kongakut River	69°46' N	141°42' E	Oleinik,A.G., Skurikhina,L.A., Kukhlevskiy,A.D., Bondar,E. and Brykov,V.A.	The relationships of arctic phylogenetic group of charrs of genus salvelinus revised	Unpublished	?
H22	KY122187.1	S. malma malma (Dolly Varden trout)	MNKA98_001	Asia	Russia	Kamchatka	Kamchatka River	54°10' N	158°01' E	Oleinik,A.G., Skurikhina,L.A., Kukhlevskiy,A.D., Bondar,E. and Brykov,V.A.	The relationships of arctic phylogenetic group of charrs of genus salvelinus revised	Unpublished	?
H22	KY122189.1	S. malma malma (Dolly Varden trout)	MNMP95_256	Asia	Russia	Bering Sea	Lake Pekulineiskoe	62°37' N	177°19' E	Oleinik,A.G., Skurikhina,L.A., Kukhlevskiy,A.D., Bondar,E. and Brykov,V.A.	The relationships of arctic phylogenetic group of charrs of genus salvelinus revised	Unpublished	?
H22	KY122211.1	S. kuznetzovi	"STAZ_002"	Asia	Russia	Kamchatka	Azabachye Lake creek	56°09' N	161°48' E	Oleinik,A.G., Skurikhina,L.A., Kukhlevskiy,A.D., Bondar,E. and Brykov,V.A.	The relationships of arctic phylogenetic group of charrs of genus salvelinus revised	Unpublished	?
H23	AY286033.1	S. neiva	#465	Asia	Russia	Okhotsk	▪Ueginskoe lake	59°21' N	143°12' E	Radchenko,O., Verspoor,E., Knox,D., Noakes,M. and Phillips,R.	#Nucleotide sequences variability of mitochondrial DNA cytochrome b gene in the genus Salvelinus	Russ. J. Genet. (2004)	?
H23	AY286034.1	S. sp	#729	Asia	Russia	Okhotsk	▪Ueginskoe lake	59°21' N	143°12' E	Radchenko,O., Verspoor,E., Knox,D., Noakes,M. and Phillips,R.	#Nucleotide sequences variability of mitochondrial DNA cytochrome b gene in the genus Salvelinus	Russ. J. Genet. (2004)	?
H23	KP200657.1	S. malma (Dolly Varden trout)	S.m.malma_1_cytb	Asia	Russia	Kamchatka	Sopochnaya River	55°44' N	156°68' E	Osinov,A.G., Senchukova,A.L., Mugue,N.S., Pavlov,S.D. and Chereshnev, I. A.	Speciation and genetic divergence of three species of charr from ancient Lake El'gygytgyn (Chukotka) and their phylogenetic relationships with other representatives of the genus Salvelinus ancient Lake El'gygytgyn (Chukotka) and their phylogenetic relationships with other representatives of the genus Salvelinus	Biol. J. Linn. Soc. Lond. (2015)	6-35
H23	KT962141.1	S. malma (Dolly Varden trout)	SMAL-CB-03_cytb	Asia	Russia	Kamchatka	Kol river	55°00' N	166°44' E	Soshnina,V.A., Pavlov,S.D. and Zelenina,D.A.	Phylogenetic relationship of Dolly Varden (Salvelinus malma walbaum) from Komandor Islands and Kamchatka peninsula based on mtDNA study	Unpublished	?
H23	KY122139.1	S. albus (white char)	ALKA98_371	Asia	Russia	Kamchatka	Raduga River	56°27' N	161°56' E	Oleinik,A.G., Skurikhina,L.A., Kukhlevskiy,A.D., Bondar,E. and Brykov,V.A.	The relationships of arctic phylogenetic group of charrs of genus salvelinus revised	Unpublished	?
H23	KY122199.1	S. neiva	NEUE_473	Asia	Russia	Okhotsk	▪Ueginskoe lake	59°21' N	143°12' E	Oleinik,A.G., Skurikhina,L.A., Kukhlevskiy,A.D., Bondar,E. and Brykov,V.A.	The relationships of arctic phylogenetic group of charrs of genus salvelinus revised	Unpublished	?
H23	KY122200.1	S. neiva	NEUE_474	Asia	Russia	Okhotsk	▪Ueginskoe lake	59°21' N	143°12' E	Oleinik,A.G., Skurikhina,L.A., Kukhlevskiy,A.D., Bondar,E. and Brykov,V.A.	The relationships of arctic phylogenetic group of charrs of genus salvelinus revised	Unpublished	?
H23	KY122201.1	S. neiva	NEUE_475	Asia	Russia	Okhotsk	▪Ueginskoe lake	59°21' N	143°12' E	Oleinik,A.G., Skurikhina,L.A., Kukhlevskiy,A.D., Bondar,E. and Brykov,V.A.	The relationships of arctic phylogenetic group of charrs of genus salvelinus revised	Unpublished	?
H23	KY122202.1	S. neiva	"NEUE_476"	Asia	Russia	Okhotsk	▪Ueginskoe lake	59°21' N	143°12' E	Oleinik,A.G., Skurikhina,L.A., Kukhlevskiy,A.D., Bondar,E. and Brykov,V.A.	The relationships of arctic phylogenetic group of charrs of genus salvelinus revised	Unpublished	?
H24	KT962154.1	S. malma (Dolly Varden trout)	SMAL-CB-16_cytb	Asia	Russia	Kamchatka	?	55°00' N	166°44' E	Soshnina,V.A., Pavlov,S.D. and Zelenina,D.A.	Phylogenetic relationship of Dolly Varden (Salvelinus malma walbaum) from Komandor Islands and Kamchatka peninsula based on mtDNA study	Unpublished	?
H24	KY122186.1	S. malma malma (Dolly Varden trout)	"MNAC95_088"	Asia	Russia	Chukotka	Lake Achchen	64°49' N	174°42' E	Oleinik,A.G., Skurikhina,L.A., Kukhlevskiy,A.D., Bondar,E. and Brykov,V.A.	The relationships of arctic phylogenetic group of charrs of genus salvelinus revised	Unpublished	?
H25	KT962142.1	S. malma (Dolly Varden trout)	SMAL-CB-04_cytb	Asia	Russia	Kamchatka	?	55°00' N	166°44' E	Soshnina,V.A., Pavlov,S.D. and Zelenina,D.A.	Phylogenetic relationship of Dolly Varden (Salvelinus malma walbaum) from Komandor Islands and Kamchatka peninsula based on mtDNA study	Unpublished	?
H25	KY122161.1	S. malma malma (Dolly Varden trout)	"DFRO0013_026"	North America	USA	Gulf of Alaska	Frost Creek	65°34' N	164°07' E	Oleinik,A.G., Skurikhina,L.A., Kukhlevskiy,A.D., Bondar,E. and Brykov,V.A.	The relationships of arctic phylogenetic group of charrs of genus salvelinus revised	Unpublished	?
H26	KX417778.1	S. malma (Dolly Varden trout)	dvH13_cytb	Asia	Russia	Kamchatka	Ayaogygyn, Koplye, B. Sokoch, Nachikinskoye, Dvukhyurtochnoye, Dalneye (six lakes in total)	55°00' N	166°44' E	Esin EV, Bocharova ES, Mugue NS, Markevich GN	*Occurrence of sympatric charr groups, Salvelinus, Salmonidae, in the lakes of Kamchatka: a legacy of the last glaciations	J Fish Biol.	305 (total)
H27	JN868373.1	S. malma (Dolly Varden trout)	#DV050	Asia	Russia	Kamchatka	Kronotsky Lake	54°48' N	160°14' E	Senchukova,A.L., Pavlov,S.D., Mugue,N.S. and Melnikova,M.N.	Genetic differentiation of Kamchatka malma (gen. Salvelinus) according to variability of mitochondrial DNA	Unpublised	13
H27	JX960843.1	S. albus (white char)	#81	Asia	Russia	Kamchatka	Kamchatka River	56°04' N	159°52' E	Crete-Lafreniere,A., Weir,L.K. and Bernatchez,L.	Framing the salmonidae family phylogenetic portrait: a more complete picture from increased taxon sampling	PLoS ONE 7 (10), E46662 (2012)	1
H27	KT962164.1	S. malma (Dolly Varden trout)	SMAL-CB-26_cytb	Asia	Russia	Kamchatka	?	55°00' N	166°44' E	Soshnina,V.A., Pavlov,S.D. and Zelenina,D.A.	Phylogenetic relationship of Dolly Varden (Salvelinus malma walbaum) from Komandor Islands and Kamchatka peninsula based on mtDNA study	Unpublished	?
H28	KT962150.1	S. malma (Dolly Varden trout)	SMAL-CB-12_cytb	Asia	Russia	Kamchatka	?	55°00' N	166°44' E	Soshnina,V.A., Pavlov,S.D. and Zelenina,D.A.	Phylogenetic relationship of Dolly Varden (Salvelinus malma walbaum) from Komandor Islands and Kamchatka peninsula based on mtDNA study	Unpublished	?
H29	KT962147.1	S. malma (Dolly Varden trout)	SMAL-CB-09_cytb	Asia	Russia	Kamchatka	?	55°00' N	166°44' E	Soshnina,V.A., Pavlov,S.D. and Zelenina,D.A.	Phylogenetic relationship of Dolly Varden (Salvelinus malma walbaum) from Komandor Islands and Kamchatka peninsula based on mtDNA study	Unpublished	?
H30	DQ298801.1	S. malma (Dolly Varden trout)	#490	Asia	Russia	Kamchatka	Kronotsky Lake	54°48' N	160°14' E	Radchenko,O.A., Salmenkova,E.A. and Omelchenko,V.T.	*Variability of mitochondrial DNA of chars from Kronotsky Lake (Kamchatka Peninsula)	Russ. J. Genet. (2006)	13
H30	KT962144.1	S. malma (Dolly Varden trout)	SMAL-CB-06_cytb	Asia	Russia	Kamchatka	?	55°00' N	166°44' E	Soshnina,V.A., Pavlov,S.D. and Zelenina,D.A.	Phylogenetic relationship of Dolly Varden (Salvelinus malma walbaum) from Komandor Islands and Kamchatka peninsula based on mtDNA study	Unpublished	?
H31	KT962143.1	S. malma (Dolly Varden trout)	SMAL-CB-05_cytb	Asia	Russia	Kamchatka	?	55°00' N	166°44' E	Soshnina,V.A., Pavlov,S.D. and Zelenina,D.A.	Phylogenetic relationship of Dolly Varden (Salvelinus malma walbaum) from Komandor Islands and Kamchatka peninsula based on mtDNA study	Unpublished	?
H32	KP200664.1	S. alpinus (Artctic char)	S.a.erythrinus_2_cytb	Asia	Russia	Transbaikalia	Leprindokan Lake	56°33' N	117°28' E	Osinov,A.G., Senchukova,A.L., Mugue,N.S., Pavlov,S.D. and Chereshnev, I. A.	Speciation and genetic divergence of three species of charr from ancient Lake El'gygytgyn (Chukotka) and their phylogenetic relationships with other representatives of the genus Salvelinus ancient Lake El'gygytgyn (Chukotka) and their phylogenetic relationships with other representatives of the genus Salvelinus	Biol. J. Linn. Soc. Lond. (2015)	6-35
H33	KP200663.1	S. alpinus (Artctic char)	S.a.erythrinus_3_cytb	Asia	Russia	Transbaikalia	Usu Lake	53°05' N	116°58' E	Osinov,A.G., Senchukova,A.L., Mugue,N.S., Pavlov,S.D. and Chereshnev, I. A.	Speciation and genetic divergence of three species of charr from ancient Lake El'gygytgyn (Chukotka) and their phylogenetic relationships with other representatives of the genus Salvelinus ancient Lake El'gygytgyn (Chukotka) and their phylogenetic relationships with other representatives of the genus Salvelinus	Biol. J. Linn. Soc. Lond. (2015)	6-35
H34	JN868451.1	S. malma (Dolly Varden trout)	#DV186	Asia	Russia	Kamchatka	Kronotsky Lake	54°48' N	160°14' E	Senchukova,A.L., Pavlov,S.D., Mugue,N.S. and Melnikova,M.N.	Genetic differentiation of Kamchatka malma (gen. Salvelinus) according to variability of mitochondrial DNA	Unpublised	13
H35	JN868305.1	S. malma (Dolly Varden trout)	#DV015	Asia	Russia	Kamchatka	Kronotsky Lake	54°48' N	160°14' E	Senchukova,A.L., Pavlov,S.D., Mugue,N.S. and Melnikova,M.N.	Genetic differentiation of Kamchatka malma (gen. Salvelinus) according to variability of mitochondrial DNA	Unpublised	13
H36	JN868288.1	S. malma (Dolly Varden trout)	#DV129	Asia	Russia	Kamchatka	Kronotsky Lake	54°48' N	160°14' E	Senchukova,A.L., Pavlov,S.D., Mugue,N.S. and Melnikova,M.N.	Genetic differentiation of Kamchatka malma (gen. Salvelinus) according to variability of mitochondrial DNA	Unpublised	13
H37	DQ298805.1	S. kronocius	#104	Asia	Russia	Kamchatka	Kronotsky Lake	54°48' N	160°14' E	Radchenko,O.A., Salmenkova,E.A. and Omelchenko,V.T.	*Variability of mitochondrial DNA of chars from Kronotsky Lake (Kamchatka Peninsula)	Russ. J. Genet. (2006)	?
H38	DQ298803.1	S. kronocius	#101	Asia	Russia	Kamchatka	Kronotsky Lake	54°48' N	160°14' E	Radchenko,O.A., Salmenkova,E.A. and Omelchenko,V.T.	*Variability of mitochondrial DNA of chars from Kronotsky Lake (Kamchatka Peninsula)	Russ. J. Genet. (2006)	?
H39	AY286029.1	S. sp	#279	Asia	Russia	Okhotsk	▪Elekchanskie lake	59°21' N	143°12' E	Radchenko,O., Verspoor,E., Knox,D., Noakes,M. and Phillips,R.	#Nucleotide sequences variability of mitochondrial DNA cytochrome b gene in the genus Salvelinus	Russ. J. Genet. (2004)	?
H39	AY286030.1	S. sp	#290	Asia	Russia	Okhotsk	▪Elekchanskie lake	59°21' N	143°12' E	Radchenko,O., Verspoor,E., Knox,D., Noakes,M. and Phillips,R.	#Nucleotide sequences variability of mitochondrial DNA cytochrome b gene in the genus Salvelinus	Russ. J. Genet. (2004)	?
H40	DQ298795.1	S. malma (Dolly Varden trout)	#630	Asia	Russia	Kamchatka	Kronotsky Lake	54°48' N	160°14' E	Radchenko,O.A., Salmenkova,E.A. and Omelchenko,V.T.	*Variability of mitochondrial DNA of chars from Kronotsky Lake (Kamchatka Peninsula)	Russ. J. Genet. (2006)	13
H40	KJ746618.1	S. malma (Dolly Varden trout)	#SMM208	Asia	Russia	Kamchatka	Bystraya river	55°47' N	158°58' E	Balakirev,E.S., Romanov,N.S. and Ayala,F.J.	Complete mitochondrial genomes of the Northern (Salvelinus malma) and Southern (Salvelinus curilus) Dolly Varden chars (Salmoniformes, Salmonidae)	Mitochondrial DNA (2014) In press	?
H40	KP200658.1	S. malma (Dolly Varden trout)	S.m.malma_2_cytb	Asia	Russia	Kamchatka	Sopochnaya River	55°44' N	156°68' E	Osinov,A.G., Senchukova,A.L., Mugue,N.S., Pavlov,S.D. and Chereshnev, I. A.	Speciation and genetic divergence of three species of charr from ancient Lake El'gygytgyn (Chukotka) and their phylogenetic relationships with other representatives of the genus Salvelinus ancient Lake El'gygytgyn (Chukotka) and their phylogenetic relationships with other representatives of the genus Salvelinus	Biol. J. Linn. Soc. Lond. (2015)	6-35
H40	KT962156.1	S. malma (Dolly Varden trout)	SMAL-CB-18_cytb	Asia	Russia	Kamchatka	Kol river	55°00' N	166°44' E	Soshnina,V.A., Pavlov,S.D. and Zelenina,D.A.	Phylogenetic relationship of Dolly Varden (Salvelinus malma walbaum) from Komandor Islands and Kamchatka peninsula based on mtDNA study	Unpublished	?
H40	KX417777.1	S. malma (Dolly Varden trout)	dvH12_cytb	Asia	Russia	Kamchatka	Ayaogygyn, Koplye, B. Sokoch, Nachikinskoye, Dvukhyurtochnoye, Dalneye (six lakes in total)	55°00' N	166°44' E	Esin EV, Bocharova ES, Mugue NS, Markevich GN	*Occurrence of sympatric charr groups, Salvelinus, Salmonidae, in the lakes of Kamchatka: a legacy of the last glaciations	J Fish Biol.	305 (total)
H40	KY122190.1	S. malma malma (Dolly Varden trout)	"MNNA04_004"	Asia	Russia	Kamchatka	Nachikinskoe Lake	53°01' N	157°50' E	Oleinik,A.G., Skurikhina,L.A., Kukhlevskiy,A.D., Bondar,E. and Brykov,V.A.	The relationships of arctic phylogenetic group of charrs of genus salvelinus revised	Unpublished	?
H41	KX417775.1	S. malma (Dolly Varden trout)	dvH6_cytb	Asia	Russia	Kamchatka	Ayaogygyn, Koplye, B. Sokoch, Nachikinskoye, Dvukhyurtochnoye, Dalneye (six lakes in total)	55°00' N	166°44' E	Esin EV, Bocharova ES, Mugue NS, Markevich GN	*Occurrence of sympatric charr groups, Salvelinus, Salmonidae, in the lakes of Kamchatka: a legacy of the last glaciations	J Fish Biol.	305 (total)
H42	KT962161.1	S. malma (Dolly Varden trout)	SMAL-CB-23_cytb	Asia	Russia	Kamchatka	Kol river	55°00' N	166°44' E	Soshnina,V.A., Pavlov,S.D. and Zelenina,D.A.	Phylogenetic relationship of Dolly Varden (Salvelinus malma walbaum) from Komandor Islands and Kamchatka peninsula based on mtDNA study	Unpublished	?
H42	KX417774.1	S. malma (Dolly Varden trout)	dvH3_cytb	Asia	Russia	Kamchatka	Ayaogygyn, Koplye, B. Sokoch, Nachikinskoye, Dvukhyurtochnoye, Dalneye (six lakes in total)	55°00' N	166°44' E	Esin EV, Bocharova ES, Mugue NS, Markevich GN	*Occurrence of sympatric charr groups, Salvelinus, Salmonidae, in the lakes of Kamchatka: a legacy of the last glaciations	J Fish Biol.	305 (total)
H43	JN868467.1	S. malma (Dolly Varden trout)	#DV216	Asia	Russia	Kamchatka	Kronotsky Lake	54°48' N	160°14' E	Senchukova,A.L., Pavlov,S.D., Mugue,N.S. and Melnikova,M.N.	Genetic differentiation of Kamchatka malma (gen. Salvelinus) according to variability of mitochondrial DNA	Unpublised	13
H43	KT962158.1	S. malma (Dolly Varden trout)	SMAL-CB-20_cytb	Asia	Russia	Kamchatka	Kol river	55°00' N	166°44' E	Soshnina,V.A., Pavlov,S.D. and Zelenina,D.A.	Phylogenetic relationship of Dolly Varden (Salvelinus malma walbaum) from Komandor Islands and Kamchatka peninsula based on mtDNA study	Unpublished	?
H43	KU674351.1	S. kuznetzovi (Stone char)	SK1	Asia	Russia	Kamchatka	Azabachye lake creek	56°09' N	161°48' E	Evgeniy S. Balakirev, V. A. Parensky, M. Yu. Kovalev & Francisco J. Ayala	Complete mitochondrial genome of the stone char Salvelinus kuznetzovi (Salmoniformes,Salmonidae)	Taylor & Francis Online (2016)	2
H43	KU674352.1	S. kuznetzovi (Stone char)	SK2	Asia	Russia	Kamchatka	Azabachye lake creek	56°09' N	161°48' E	Evgeniy S. Balakirev, V. A. Parensky, M. Yu. Kovalev & Francisco J. Ayala	Complete mitochondrial genome of the stone char Salvelinus kuznetzovi (Salmoniformes,Salmonidae)	Taylor & Francis Online (2016)	2
H44	JN868282.1	S. malma (Dolly Varden trout)	#DV005	Asia	Russia	Kamchatka	Kronotsky Lake	54°48' N	160°14' E	Senchukova,A.L., Pavlov,S.D., Mugue,N.S. and Melnikova,M.N.	Genetic differentiation of Kamchatka malma (gen. Salvelinus) according to variability of mitochondrial DNA	Unpublised	13
H44	JN868391.1	S. malma (Dolly Varden trout)	#DV070	Asia	Russia	Kamchatka	Kronotsky Lake	54°48' N	160°14' E	Senchukova,A.L., Pavlov,S.D., Mugue,N.S. and Melnikova,M.N.	Genetic differentiation of Kamchatka malma (gen. Salvelinus) according to variability of mitochondrial DNA	Unpublised	13
H44	KT962166.1	S. malma (Dolly Varden trout)	SMAL-CB-28_cytb	Asia	Russia	Kamchatka	?	55°00' N	166°44' E	Soshnina,V.A., Pavlov,S.D. and Zelenina,D.A.	Phylogenetic relationship of Dolly Varden (Salvelinus malma walbaum) from Komandor Islands and Kamchatka peninsula based on mtDNA study	Unpublished	?
H45	KT962163.1	S. malma (Dolly Varden trout)	SMAL-CB-25_cytb	Asia	Russia	Kamchatka	Kol river	55°00' N	166°44' E	Soshnina,V.A., Pavlov,S.D. and Zelenina,D.A.	Phylogenetic relationship of Dolly Varden (Salvelinus malma walbaum) from Komandor Islands and Kamchatka peninsula based on mtDNA study	Unpublished	?
H46	KT962160.1	S. malma (Dolly Varden trout)	SMAL-CB-22_cytb	Asia	Russia	Kamchatka	Kol river	55°00' N	166°44' E	Soshnina,V.A., Pavlov,S.D. and Zelenina,D.A.	Phylogenetic relationship of Dolly Varden (Salvelinus malma walbaum) from Komandor Islands and Kamchatka peninsula based on mtDNA study	Unpublished	?
H47	KT962159.1	S. malma (Dolly Varden trout)	SMAL-CB-21_cytb	Asia	Russia	Kamchatka	Kol river	55°00' N	166°44' E	Soshnina,V.A., Pavlov,S.D. and Zelenina,D.A.	Phylogenetic relationship of Dolly Varden (Salvelinus malma walbaum) from Komandor Islands and Kamchatka peninsula based on mtDNA study	Unpublished	?
H48	KT962153.1	S. malma (Dolly Varden trout)	SMAL-CB-15_cytb	Asia	Russia	Kamchatka	?	55°00' N	166°44' E	Soshnina,V.A., Pavlov,S.D. and Zelenina,D.A.	Phylogenetic relationship of Dolly Varden (Salvelinus malma walbaum) from Komandor Islands and Kamchatka peninsula based on mtDNA study	Unpublished	?
H49	KT962148.1	S. malma (Dolly Varden trout)	SMAL-CB-10_cytb	Asia	Russia	Kamchatka	?	55°00' N	166°44' E	Soshnina,V.A., Pavlov,S.D. and Zelenina,D.A.	Phylogenetic relationship of Dolly Varden (Salvelinus malma walbaum) from Komandor Islands and Kamchatka peninsula based on mtDNA study	Unpublished	?
H50	JN868481.1	S. malma (Dolly Varden trout)	#DV232	Asia	Russia	Kamchatka	Kronotsky Lake	54°48' N	160°14' E	Senchukova,A.L., Pavlov,S.D., Mugue,N.S. and Melnikova,M.N.	Genetic differentiation of Kamchatka malma (gen. Salvelinus) according to variability of mitochondrial DNA	Unpublised	13
H51	JN868480.1	S. malma (Dolly Varden trout)	#DV231	Asia	Russia	Kamchatka	Kronotsky Lake	54°48' N	160°14' E	Senchukova,A.L., Pavlov,S.D., Mugue,N.S. and Melnikova,M.N.	Genetic differentiation of Kamchatka malma (gen. Salvelinus) according to variability of mitochondrial DNA	Unpublised	13
H52	JN868477.1	S. malma (Dolly Varden trout)	#DV226	Asia	Russia	Kamchatka	Kronotsky Lake	54°48' N	160°14' E	Senchukova,A.L., Pavlov,S.D., Mugue,N.S. and Melnikova,M.N.	Genetic differentiation of Kamchatka malma (gen. Salvelinus) according to variability of mitochondrial DNA	Unpublised	13
H53	JN868475.1	S. malma (Dolly Varden trout)	#DV224	Asia	Russia	Kamchatka	Kronotsky Lake	54°48' N	160°14' E	Senchukova,A.L., Pavlov,S.D., Mugue,N.S. and Melnikova,M.N.	Genetic differentiation of Kamchatka malma (gen. Salvelinus) according to variability of mitochondrial DNA	Unpublised	13
H54	JN868474.1	S. malma (Dolly Varden trout)	#DV223	Asia	Russia	Kamchatka	Kronotsky Lake	54°48' N	160°14' E	Senchukova,A.L., Pavlov,S.D., Mugue,N.S. and Melnikova,M.N.	Genetic differentiation of Kamchatka malma (gen. Salvelinus) according to variability of mitochondrial DNA	Unpublised	13
H55	JN868448.1	S. malma (Dolly Varden trout)	#DV183	Asia	Russia	Kamchatka	Kronotsky Lake	54°48' N	160°14' E	Senchukova,A.L., Pavlov,S.D., Mugue,N.S. and Melnikova,M.N.	Genetic differentiation of Kamchatka malma (gen. Salvelinus) according to variability of mitochondrial DNA	Unpublised	13
H56	JN868386.1	S. malma (Dolly Varden trout)	#DV065	Asia	Russia	Kamchatka	Kronotsky Lake	54°48' N	160°14' E	Senchukova,A.L., Pavlov,S.D., Mugue,N.S. and Melnikova,M.N.	Genetic differentiation of Kamchatka malma (gen. Salvelinus) according to variability of mitochondrial DNA	Unpublised	13
H57	JN868314.1	S. malma (Dolly Varden trout)	#DV192	Asia	Russia	Kamchatka	Kronotsky Lake	54°48' N	160°14' E	Senchukova,A.L., Pavlov,S.D., Mugue,N.S. and Melnikova,M.N.	Genetic differentiation of Kamchatka malma (gen. Salvelinus) according to variability of mitochondrial DNA	Unpublised	13
H58	DQ298793.1	S. kronocius	#109	Asia	Russia	Kamchatka	Kronotsky Lake	54°48' N	160°14' E	Radchenko,O.A., Salmenkova,E.A. and Omelchenko,V.T.	*Variability of mitochondrial DNA of chars from Kronotsky Lake (Kamchatka Peninsula)	Russ. J. Genet. (2006)	?
H59	DQ298792.1	S. schmidti	#2	Asia	Russia	Kamchatka	Kronotsky Lake	54°48' N	160°14' E	Radchenko,O.A., Salmenkova,E.A. and Omelchenko,V.T.	*Variability of mitochondrial DNA of chars from Kronotsky Lake (Kamchatka Peninsula)	Russ. J. Genet. (2006)	?
H60	JX960849.1	S. confluentus (Bull trout)	#87	America	USA	Central Oregon	Metiolus River	44°31' N	121°38' O	Crete-Lafreniere,A., Weir,L.K. and Bernatchez,L.	Framing the salmonidae family phylogenetic portrait: a more complete picture from increased taxon sampling	PLoS ONE 7 (10), E46662 (2012)	1
H60	KY122164.1	S. malma lordi (Dolly Varden trout)	DSAU96_001	North America	Canada	Gulf of Alaska	Auke bay	58°23' N	134°39' E	Oleinik,A.G., Skurikhina,L.A., Kukhlevskiy,A.D., Bondar,E. and Brykov,V.A.	The relationships of arctic phylogenetic group of charrs of genus salvelinus revised	Unpublished	?
H60	KY122165.1	S. malma lordi (Dolly Varden trout)	DSAU96_002	North America	Canada	Gulf of Alaska	Auke bay	58°23' N	134°39' E	Oleinik,A.G., Skurikhina,L.A., Kukhlevskiy,A.D., Bondar,E. and Brykov,V.A.	The relationships of arctic phylogenetic group of charrs of genus salvelinus revised	Unpublished	?
H60	KY122167.1	S. malma lordi (Dolly Varden trout)	"DSAU98_218"	North America	Canada	Gulf of Alaska	Auke bay	58°23' N	134°39' E	Oleinik,A.G., Skurikhina,L.A., Kukhlevskiy,A.D., Bondar,E. and Brykov,V.A.	The relationships of arctic phylogenetic group of charrs of genus salvelinus revised	Unpublished	?
H61	KT962162.1	S. malma (Dolly Varden trout)	SMAL-CB-24_cytb	Asia	Russia	Kamchatka	Kol river	55°00' N	166°44' E	Soshnina,V.A., Pavlov,S.D. and Zelenina,D.A.	Phylogenetic relationship of Dolly Varden (Salvelinus malma walbaum) from Komandor Islands and Kamchatka peninsula based on mtDNA study	Unpublished	?
H62	KT962157.1	S. malma (Dolly Varden trout)	SMAL-CB-19_cytb	Asia	Russia	Kamchatka	Kol river	55°00' N	166°44' E	Soshnina,V.A., Pavlov,S.D. and Zelenina,D.A.	Phylogenetic relationship of Dolly Varden (Salvelinus malma walbaum) from Komandor Islands and Kamchatka peninsula based on mtDNA study	Unpublished	?
H63	KT962155.1	S. malma (Dolly Varden trout)	SMAL-CB-17_cytb	Asia	Russia	Kamchatka	Kol river	55°00' N	166°44' E	Soshnina,V.A., Pavlov,S.D. and Zelenina,D.A.	Phylogenetic relationship of Dolly Varden (Salvelinus malma walbaum) from Komandor Islands and Kamchatka peninsula based on mtDNA study	Unpublished	?
H64	JN868463.1	S. malma (Dolly Varden trout)	#DV211	Asia	Russia	Kamchatka	Kronotsky Lake	54°48' N	160°14' E	Senchukova,A.L., Pavlov,S.D., Mugue,N.S. and Melnikova,M.N.	Genetic differentiation of Kamchatka malma (gen. Salvelinus) according to variability of mitochondrial DNA	Unpublised	13
H64	KT962152.1	S. malma (Dolly Varden trout)	SMAL-CB-14_cytb	Asia	Russia	Kamchatka	?	55°00' N	166°44' E	Soshnina,V.A., Pavlov,S.D. and Zelenina,D.A.	Phylogenetic relationship of Dolly Varden (Salvelinus malma walbaum) from Komandor Islands and Kamchatka peninsula based on mtDNA study	Unpublished	?
H65	KT962149.1	S. malma (Dolly Varden trout)	SMAL-CB-11_cytb	Asia	Russia	Kamchatka	?	55°00' N	166°44' E	Soshnina,V.A., Pavlov,S.D. and Zelenina,D.A.	Phylogenetic relationship of Dolly Varden (Salvelinus malma walbaum) from Komandor Islands and Kamchatka peninsula based on mtDNA study	Unpublished	?
H66	JN868311.1	S. malma (Dolly Varden trout)	#DV021	Asia	Russia	Kamchatka	Kronotsky Lake	54°48' N	160°14' E	Senchukova,A.L., Pavlov,S.D., Mugue,N.S. and Melnikova,M.N.	Genetic differentiation of Kamchatka malma (gen. Salvelinus) according to variability of mitochondrial DNA	Unpublised	13
H67	JN868304.1	S. malma (Dolly Varden trout)	#DV014	Asia	Russia	Kamchatka	Kronotsky Lake	54°48' N	160°14' E	Senchukova,A.L., Pavlov,S.D., Mugue,N.S. and Melnikova,M.N.	Genetic differentiation of Kamchatka malma (gen. Salvelinus) according to variability of mitochondrial DNA	Unpublised	13
H68	DQ298796.1	S. malma (Dolly Varden trout)	#103	Asia	Russia	Kamchatka	Kronotsky Lake	54°48' N	160°14' E	Radchenko,O.A., Salmenkova,E.A. and Omelchenko,V.T.	*Variability of mitochondrial DNA of chars from Kronotsky Lake (Kamchatka Peninsula)	Russ. J. Genet. (2006)	13
H69	DQ298788.1	S. schmidti	#15	Asia	Russia	Kamchatka	Kronotsky Lake	54°48' N	160°14' E	Radchenko,O.A., Salmenkova,E.A. and Omelchenko,V.T.	*Variability of mitochondrial DNA of chars from Kronotsky Lake (Kamchatka Peninsula)	Russ. J. Genet. (2006)	?
H69	KT266870.1	S. albus (white char)	SA1	Asia	Russia	Kamchatka	Azabachye lake creek	56°09' N	161°48' E	Evgeniy S. Balakirev, Valery A. Parensky, Mikhail Yu. Kovalev & Francisco J. Ayala	Complete mitochondrial genome of the white char Salvelinus albus (Salmoniformes, Salmonidae)	Taylor & Francis Online (2016)	2
H69	KT266871.1	S. albus (white char)	SA2	Asia	Russia	Kamchatka	Azabachye lake creek	56°09' N	161°48' E	Evgeniy S. Balakirev, Valery A. Parensky, Mikhail Yu. Kovalev & Francisco J. Ayala	Complete mitochondrial genome of the white char Salvelinus albus (Salmoniformes, Salmonidae)	Taylor & Francis Online (2016)	2
H69	KT962145.1	S. malma (Dolly Varden trout)	SMAL-CB-07_cytb	Asia	Russia	Kamchatka	?	55°00' N	166°44' E	Soshnina,V.A., Pavlov,S.D. and Zelenina,D.A.	Phylogenetic relationship of Dolly Varden (Salvelinus malma walbaum) from Komandor Islands and Kamchatka peninsula based on mtDNA study	Unpublished	?
H69	KX417779.1	S. malma (Dolly Varden trout)	dvH7_cytb	Asia	Russia	Kamchatka	Ayaogygyn, Koplye, B. Sokoch, Nachikinskoye, Dvukhyurtochnoye, Dalneye (six lakes in total)	55°00' N	166°44' E	Esin EV, Bocharova ES, Mugue NS, Markevich GN	*Occurrence of sympatric charr groups, Salvelinus, Salmonidae, in the lakes of Kamchatka: a legacy of the last glaciations	J Fish Biol.	305 (total)
H69	KY122140.1	S. albus (white char)	ALKA98_375	Asia	Russia	Kamchatka	Raduga River	56°27' N	161°56' E	Oleinik,A.G., Skurikhina,L.A., Kukhlevskiy,A.D., Bondar,E. and Brykov,V.A.	The relationships of arctic phylogenetic group of charrs of genus salvelinus revised	Unpublished	?
H69	KY122141.1	S. albus (white char)	ALKA98_383	Asia	Russia	Kamchatka	Raduga River	56°27' N	161°56' E	Oleinik,A.G., Skurikhina,L.A., Kukhlevskiy,A.D., Bondar,E. and Brykov,V.A.	The relationships of arctic phylogenetic group of charrs of genus salvelinus revised	Unpublished	?
H69	KY122185.1	S. malma malma (Dolly Varden trout)	"MNAC95_086"	Asia	Russia	Chukotka	Lake Achchen	64°49' N	174°42' E	Oleinik,A.G., Skurikhina,L.A., Kukhlevskiy,A.D., Bondar,E. and Brykov,V.A.	The relationships of arctic phylogenetic group of charrs of genus salvelinus revised	Unpublished	?
H70	KX417776.1	S. malma (Dolly Varden trout)	dvH11_cytb	Asia	Russia	Kamchatka	Ayaogygyn, Koplye, B. Sokoch, Nachikinskoye, Dvukhyurtochnoye, Dalneye (six lakes in total)	55°00' N	166°44' E	Esin EV, Bocharova ES, Mugue NS, Markevich GN	*Occurrence of sympatric charr groups, Salvelinus, Salmonidae, in the lakes of Kamchatka: a legacy of the last glaciations	J Fish Biol.	305 (total)
H71	JX960848.1	S. confluentus (Bull trout)	#86	America	Canada	British Columbia	Upper Arrow Lake	50°32' N	117°57' O	Crete-Lafreniere,A., Weir,L.K. and Bernatchez,L.	Framing the salmonidae family phylogenetic portrait: a more complete picture from increased taxon sampling	PLoS ONE 7 (10), E46662 (2012)	1
H71	KP200654.1	S. confluentus (Bull trout)	S.confluentus_2_cytb	America	Canada	British Columbia	Hill Creek	49°49' N	119°47' E	Osinov,A.G., Senchukova,A.L., Mugue,N.S., Pavlov,S.D. and Chereshnev, I. A.	Speciation and genetic divergence of three species of charr from ancient Lake El'gygytgyn (Chukotka) and their phylogenetic relationships with other representatives of the genus Salvelinus ancient Lake El'gygytgyn (Chukotka) and their phylogenetic relationships with other representatives of the genus Salvelinus	Biol. J. Linn. Soc. Lond. (2015)	6-35
H72	KP200653.1	S. confluentus (Bull trout)	S.confluentus_1_cytb	America	USA	Washington	Yakima River	46°15' N	120°46' E	Osinov,A.G., Senchukova,A.L., Mugue,N.S., Pavlov,S.D. and Chereshnev, I. A.	Speciation and genetic divergence of three species of charr from ancient Lake El'gygytgyn (Chukotka) and their phylogenetic relationships with other representatives of the genus Salvelinus ancient Lake El'gygytgyn (Chukotka) and their phylogenetic relationships with other representatives of the genus Salvelinus	Biol. J. Linn. Soc. Lond. (2015)	6-35
H73	KP200643.1	S. alpinus (Artctic char)	S.a.taranetzi_1_cytb	Asia	Russia	Chukotka	El`gygytgyn Lake	67°29' N	172°03' E	Osinov,A.G., Senchukova,A.L., Mugue,N.S., Pavlov,S.D. and Chereshnev, I. A.	Speciation and genetic divergence of three species of charr from ancient Lake El'gygytgyn (Chukotka) and their phylogenetic relationships with other representatives of the genus Salvelinus	Biol. J. Linn. Soc. Lond. (2015)	53-55
H73	KP200646.1	S. elgyticus (Small-mouth char)	S.elgyticus_3_cytb	Asia	Russia	Chukotka	El`gygytgyn Lake	67°29' N	172°03' E	Osinov,A.G., Senchukova,A.L., Mugue,N.S., Pavlov,S.D. and Chereshnev, I. A.	Speciation and genetic divergence of three species of charr from ancient Lake El'gygytgyn (Chukotka) and their phylogenetic relationships with other representatives of the genus Salvelinus ancient Lake El'gygytgyn (Chukotka) and their phylogenetic relationships with other representatives of the genus Salvelinus	Biol. J. Linn. Soc. Lond. (2015)	53-55
H73	KY122142.1	S. andriashevi (Chucot char)	ANES95_095	Asia	Russia	Chukotka - Anadyr	Lake Estihed	64°44' N	177°30' E	Oleinik,A.G., Skurikhina,L.A., Kukhlevskiy,A.D., Bondar,E. and Brykov,V.A.	The relationships of arctic phylogenetic group of charrs of genus salvelinus revised	Unpublished	?
H73	KY122143.1	S. andriashevi (Chucot char)	ANES95_096	Asia	Russia	Chukotka - Anadyr	Lake Estihed	64°44' N	177°30' E	Oleinik,A.G., Skurikhina,L.A., Kukhlevskiy,A.D., Bondar,E. and Brykov,V.A.	The relationships of arctic phylogenetic group of charrs of genus salvelinus revised	Unpublished	?
H73	KY122216.1	S. taranetzi (Taranets char)	TRAC95_072	Asia	Russia	Chukotka	Lake Achchen	64°49' N	174°42' E	Oleinik,A.G., Skurikhina,L.A., Kukhlevskiy,A.D., Bondar,E. and Brykov,V.A.	The relationships of arctic phylogenetic group of charrs of genus salvelinus revised	Unpublished	?
H73	KY122217.1	S. taranetzi (Taranets char)	TRAC95_073	Asia	Russia	Chukotka	Lake Achchen	64°49' N	174°42' E	Oleinik,A.G., Skurikhina,L.A., Kukhlevskiy,A.D., Bondar,E. and Brykov,V.A.	The relationships of arctic phylogenetic group of charrs of genus salvelinus revised	Unpublished	?
H73	KY122218.1	S. taranetzi (Taranets char)	TRAC95_074	Asia	Russia	Chukotka	Lake Achchen	64°49' N	174°42' E	Oleinik,A.G., Skurikhina,L.A., Kukhlevskiy,A.D., Bondar,E. and Brykov,V.A.	The relationships of arctic phylogenetic group of charrs of genus salvelinus revised	Unpublished	?
H73	KY122223.1	S. taranetzi (Taranets char)	TRAC95_080	Asia	Russia	Chukotka	Lake Achchen	64°49' N	174°42' E	Oleinik,A.G., Skurikhina,L.A., Kukhlevskiy,A.D., Bondar,E. and Brykov,V.A.	The relationships of arctic phylogenetic group of charrs of genus salvelinus revised	Unpublished	?
H73	KY122226.1	S. taranetzi (Taranets char)	"TRAC95_083"	Asia	Russia	Chukotka	Lake Achchen	64°49' N	174°42' E	Oleinik,A.G., Skurikhina,L.A., Kukhlevskiy,A.D., Bondar,E. and Brykov,V.A.	The relationships of arctic phylogenetic group of charrs of genus salvelinus revised	Unpublished	?
H74	KY122166.1	S. malma lordi (Dolly Varden trout)	"DSAU98_210"	North America	Canada	Gulf of Alaska	Auke bay	58°23' N	134°39' E	Oleinik,A.G., Skurikhina,L.A., Kukhlevskiy,A.D., Bondar,E. and Brykov,V.A.	The relationships of arctic phylogenetic group of charrs of genus salvelinus revised	Unpublished	?
H75	JX960855.1	S. malma (Dolly Varden trout)	#93	America	Canada	British Columbia	Harrisson Lake	51°17' N	115°57' O	Crete-Lafreniere,A., Weir,L.K. and Bernatchez,L.	Framing the salmonidae family phylogenetic portrait: a more complete picture from increased taxon sampling	PLoS ONE 7 (10), E46662 (2012)	1
H75	KY122159.1	S. confluentus (Bull trout)	"BTNA_BT5"	America	Canada	Peace River Basin	Chowika River	56°45' N	124°45' E	Oleinik,A.G., Skurikhina,L.A., Kukhlevskiy,A.D., Bondar,E. and Brykov,V.A.	The relationships of arctic phylogenetic group of charrs of genus salvelinus revised	Unpublished	?
H76	JN868286.1	S. malma (Dolly Varden trout)	#DV009	Asia	Russia	Kamchatka	Kronotsky Lake	54°48' N	160°14' E	Senchukova,A.L., Pavlov,S.D., Mugue,N.S. and Melnikova,M.N.	Genetic differentiation of Kamchatka malma (gen. Salvelinus) according to variability of mitochondrial DNA	Unpublised	13
H76	JN868323.1	S. malma (Dolly Varden trout)	#DV027	Asia	Russia	Kamchatka	Kronotsky Lake	54°48' N	160°14' E	Senchukova,A.L., Pavlov,S.D., Mugue,N.S. and Melnikova,M.N.	Genetic differentiation of Kamchatka malma (gen. Salvelinus) according to variability of mitochondrial DNA	Unpublised	13
H77	JN868315.1	S. malma (Dolly Varden trout)	#DV193	Asia	Russia	Kamchatka	Kronotsky Lake	54°48' N	160°14' E	Senchukova,A.L., Pavlov,S.D., Mugue,N.S. and Melnikova,M.N.	Genetic differentiation of Kamchatka malma (gen. Salvelinus) according to variability of mitochondrial DNA	Unpublised	13
H78	JN868279.1	S. malma (Dolly Varden trout)	#DV002	Asia	Russia	Kamchatka	Kronotsky Lake	54°48' N	160°14' E	Senchukova,A.L., Pavlov,S.D., Mugue,N.S. and Melnikova,M.N.	Genetic differentiation of Kamchatka malma (gen. Salvelinus) according to variability of mitochondrial DNA	Unpublised	13
H79	JN868278.1	S. malma (Dolly Varden trout)	#DV001	Asia	Russia	Kamchatka	Kronotsky Lake	54°48' N	160°14' E	Senchukova,A.L., Pavlov,S.D., Mugue,N.S. and Melnikova,M.N.	Genetic differentiation of Kamchatka malma (gen. Salvelinus) according to variability of mitochondrial DNA	Unpublised	13
H80	DQ298802.1	S. albus (white char)	#69	Asia	Russia	Kamchatka	Kronotsky Lake	54°48' N	160°14' E	Radchenko,O.A., Salmenkova,E.A. and Omelchenko,V.T.	*Variability of mitochondrial DNA of chars from Kronotsky Lake (Kamchatka Peninsula)	Russ. J. Genet. (2006)	?
H81	DQ298799.1	S. malma (Dolly Varden trout)	#110	Asia	Russia	Kamchatka	Kronotsky Lake	54°48' N	160°14' E	Radchenko,O.A., Salmenkova,E.A. and Omelchenko,V.T.	*Variability of mitochondrial DNA of chars from Kronotsky Lake (Kamchatka Peninsula)	Russ. J. Genet. (2006)	13
H82	KU244698.1	S. alpinus (Arctic char)	Sa2_cytb	America	USA	Alaska	(Nameless lake)	68°37' N	149°09' E	Rodgers,T.W. and Mock,K.E	National Petroleum Reserve Alaska fish mitochondrial sequences	Unpublished	?
H82	KX417782.1	S. taranetzi (Taranets char)	acH1_cytb	Asia	Russia	Kamchatka	Ayaogygyn, Koplye, B. Sokoch, Nachikinskoye, Dvukhyurtochnoye, Dalneye (six lakes in total)	55°00' N	166°44' E	Esin EV, Bocharova ES, Mugue NS, Markevich GN	*Occurrence of sympatric charr groups, Salvelinus, Salmonidae, in the lakes of Kamchatka: a legacy of the last glaciations	J Fish Biol.	305 (total)
H82	KY122170.1	S. alpinus erythrinus (Arctic char)	J1	America	Canada	Victoria Island	Jayko River	69°07' N	105°03' E	Oleinik,A.G., Skurikhina,L.A., Kukhlevskiy,A.D., Bondar,E. and Brykov,V.A.	The relationships of arctic phylogenetic group of charrs of genus salvelinus revised	Unpublished	?
H82	KY122171.1	S. alpinus erythrinus (Arctic char)	J2	America	Canada	Victoria Island	Jayko River	69°07' N	105°03' E	Oleinik,A.G., Skurikhina,L.A., Kukhlevskiy,A.D., Bondar,E. and Brykov,V.A.	The relationships of arctic phylogenetic group of charrs of genus salvelinus revised	Unpublished	?
H82	KY122172.1	S. alpinus erythrinus (Arctic char)	J3	America	Canada	Victoria Island	Jayko River	69°07' N	105°03' E	Oleinik,A.G., Skurikhina,L.A., Kukhlevskiy,A.D., Bondar,E. and Brykov,V.A.	The relationships of arctic phylogenetic group of charrs of genus salvelinus revised	Unpublished	?
H82	KY122173.1	S. alpinus erythrinus (Arctic char)	J4	America	Canada	Victoria Island	Jayko River	69°07' N	105°03' E	Oleinik,A.G., Skurikhina,L.A., Kukhlevskiy,A.D., Bondar,E. and Brykov,V.A.	The relationships of arctic phylogenetic group of charrs of genus salvelinus revised	Unpublished	?
H82	KY122174.1	S. krogiusae	KGDA04_446	Asia	Russia	Kamchatka	Lake Dalnee	54°30' N	160°02' E	Oleinik,A.G., Skurikhina,L.A., Kukhlevskiy,A.D., Bondar,E. and Brykov,V.A.	The relationships of arctic phylogenetic group of charrs of genus salvelinus revised	Unpublished	?
H82	KY122175.1	S. alpinus erythrinus (Arctic char)	L5	America	Canada	Victoria Island	Lauchlan River	69°00' N	108°00' E	Oleinik,A.G., Skurikhina,L.A., Kukhlevskiy,A.D., Bondar,E. and Brykov,V.A.	The relationships of arctic phylogenetic group of charrs of genus salvelinus revised	Unpublished	?
H82	KY122176.1	S. alpinus erythrinus (Arctic char)	L6	America	Canada	Victoria Island	Lauchlan River	69°00' N	108°00' E	Oleinik,A.G., Skurikhina,L.A., Kukhlevskiy,A.D., Bondar,E. and Brykov,V.A.	The relationships of arctic phylogenetic group of charrs of genus salvelinus revised	Unpublished	?
H82	KY122177.1	S. alpinus erythrinus (Arctic char)	L7	America	Canada	Victoria Island	Lauchlan River	69°00' N	108°00' E	Oleinik,A.G., Skurikhina,L.A., Kukhlevskiy,A.D., Bondar,E. and Brykov,V.A.	The relationships of arctic phylogenetic group of charrs of genus salvelinus revised	Unpublished	?
H82	KY122178.1	S. alpinus erythrinus (Arctic char)	L8	America	Canada	Victoria Island	Lauchlan River	69°00' N	108°00' E	Oleinik,A.G., Skurikhina,L.A., Kukhlevskiy,A.D., Bondar,E. and Brykov,V.A.	The relationships of arctic phylogenetic group of charrs of genus salvelinus revised	Unpublished	?
H82	KY122207.1	S. sp.	SPNA04_003	Asia	Russia	Okhotsk	Lake Nachikinskoe	53°01' N	157°50' E	Oleinik,A.G., Skurikhina,L.A., Kukhlevskiy,A.D., Bondar,E. and Brykov,V.A.	The relationships of arctic phylogenetic group of charrs of genus salvelinus revised	Unpublished	?
H82	KY122208.1	S. sp.	SPNA04_010	Asia	Russia	Okhotsk	Lake Nachikinskoe	53°01' N	157°50' E	Oleinik,A.G., Skurikhina,L.A., Kukhlevskiy,A.D., Bondar,E. and Brykov,V.A.	The relationships of arctic phylogenetic group of charrs of genus salvelinus revised	Unpublished	?
H82	KY122209.1	S. sp.	SPNA04_019	Asia	Russia	Okhotsk	Lake Nachikinskoe	53°01' N	157°50' E	Oleinik,A.G., Skurikhina,L.A., Kukhlevskiy,A.D., Bondar,E. and Brykov,V.A.	The relationships of arctic phylogenetic group of charrs of genus salvelinus revised	Unpublished	?
H82	KY122210.1	S. sp.	SPNA04_022	Asia	Russia	Okhotsk	Lake Nachikinskoe	53°01' N	157°50' E	Oleinik,A.G., Skurikhina,L.A., Kukhlevskiy,A.D., Bondar,E. and Brykov,V.A.	The relationships of arctic phylogenetic group of charrs of genus salvelinus revised	Unpublished	?
H82	KY122234.1	S. taranetzi (Taranets char)	TRMP95_246	Asia	Russia	Chukotka	Lake Pekulineiskoe	62°37' N	177°19' E	Oleinik,A.G., Skurikhina,L.A., Kukhlevskiy,A.D., Bondar,E. and Brykov,V.A.	The relationships of arctic phylogenetic group of charrs of genus salvelinus revised	Unpublished	?
H82	MF621740.1	S. alpinus (Arctic char)	NEFC_F16-381	America	USA	Alaska	?	64°12' N	149°29' E	Maloy,A.P., Schroeter,J.C., Rees,C.B. and Bartron,M.L.	Family specific long-range PCR primers for the amplification of fish mitochondrial DNA and whole genome sequencing	Unpublished	?
H82	MF621741.1	S. alpinus (Arctic char)	"NEFC_F16-387"	America	USA	Alaska	?	64°12' N	149°29' E	Maloy,A.P., Schroeter,J.C., Rees,C.B. and Bartron,M.L.	Family specific long-range PCR primers for the amplification of fish mitochondrial DNA and whole genome sequencing	Unpublished	?
H83	KP200651.1	S. alpinus (Artctic char)	S.a.taranetzi_3_cytb	Asia	Russia	Chukotka	Seutakan River	65°40' N	176°55' E	Osinov,A.G., Senchukova,A.L., Mugue,N.S., Pavlov,S.D. and Chereshnev, I. A.	Speciation and genetic divergence of three species of charr from ancient Lake El'gygytgyn (Chukotka) and their phylogenetic relationships with other representatives of the genus Salvelinus ancient Lake El'gygytgyn (Chukotka) and their phylogenetic relationships with other representatives of the genus Salvelinus	Biol. J. Linn. Soc. Lond. (2015)	6-35
H83	KU244695.1	S. malma (Dolly Varden trout)	UAM:Fish:3768_cytb	America	USA	Alaska	Canning River	69°02' N	145°06' E	Rodgers,T.W. and Mock,K.E	National Petroleum Reserve Alaska fish mitochondrial sequences	Unpublished	1 (?)
H83	KU258396.1	S. malma (Dolly Varden trout)	GB3_cytb	America	USA	Alaska - Barter island	?	70°08' N	143°36' E	Rodgers,T.W. and Mock,K.E	National Petroleum Reserve Alaska fish mitochondrial sequences	Unpublished	?
H83	KX417783.1	S. taranetzi (Taranets char)	acH4_cytb	Asia	Russia	Kamchatka	Ayaogygyn, Koplye, B. Sokoch, Nachikinskoye, Dvukhyurtochnoye, Dalneye (six lakes in total)	55°00' N	166°44' E	Esin EV, Bocharova ES, Mugue NS, Markevich GN	*Occurrence of sympatric charr groups, Salvelinus, Salmonidae, in the lakes of Kamchatka: a legacy of the last glaciations	J Fish Biol.	305 (total)
H83	KY122232.1	S. taranetzi (Taranets char)	TRMP95_240	Asia	Russia	Chukotka	Lake Pekulineiskoe	62°37' N	177°19' E	Oleinik,A.G., Skurikhina,L.A., Kukhlevskiy,A.D., Bondar,E. and Brykov,V.A.	The relationships of arctic phylogenetic group of charrs of genus salvelinus revised	Unpublished	?
H83	KY122233.1	S. taranetzi (Taranets char)	TRMP95_241	Asia	Russia	Chukotka	Lake Pekulineiskoe	62°37' N	177°19' E	Oleinik,A.G., Skurikhina,L.A., Kukhlevskiy,A.D., Bondar,E. and Brykov,V.A.	The relationships of arctic phylogenetic group of charrs of genus salvelinus revised	Unpublished	?
H83	KY122235.1	S. taranetzi (Taranets char)	"TRMP95_248"	Asia	Russia	Chukotka	Lake Pekulineiskoe	62°37' N	177°19' E	Oleinik,A.G., Skurikhina,L.A., Kukhlevskiy,A.D., Bondar,E. and Brykov,V.A.	The relationships of arctic phylogenetic group of charrs of genus salvelinus revised	Unpublished	?
H84	AY286035.1	S. taranetzi (Taranets char)	#66	Asia	Russia	Chukotka	Vykvynaivaam river	65°37' N	171°41' E	Radchenko,O., Verspoor,E., Knox,D., Noakes,M. and Phillips,R.	#Nucleotide sequences variability of mitochondrial DNA cytochrome b gene in the genus Salvelinus	Russ. J. Genet. (2004)	?
H84	JX262008.1	S. taranetzi (Taranets char)	#IX.2.30	Asia	Russia	Chukotka	?	65°37' N	171°41' E	Shedko,S.V., Miroshnichenko,I.L. and Nemkova,G.A	Phylogeny of salmonids (Salmoniformes: Salmonidae) and its molecular dating: analysis of mtDNA data	Russ. J. Genet. 49 (6), 623-637 (2013)	?
H84	KP200642.1	S. alpinus (Artctic char)	S.a.taranetzi_2	Asia	Russia	Chukotka	Seutakan River	65°40' N	176°55' E	Osinov,A.G., Senchukova,A.L., Mugue,N.S., Pavlov,S.D. and Chereshnev,I.A.	Speciation and genetic divergence of three species of charr from ancient Lake El'gygytgyn (Chukotka) and their phylogenetic relationships with other representatives of the genus Salvelinus	Biol. J. Linn. Soc. Lond. (2015) In press	?
H84	KY122212.1	S. taranetzi (Taranets char)	TRAC95_068	Asia	Russia	Chukotka	Lake Achchen	64°49' N	174°42' E	Oleinik,A.G., Skurikhina,L.A., Kukhlevskiy,A.D., Bondar,E. and Brykov,V.A.	The relationships of arctic phylogenetic group of charrs of genus salvelinus revised	Unpublished	?
H84	KY122214.1	S. taranetzi (Taranets char)	TRAC95_070	Asia	Russia	Chukotka	Lake Achchen	64°49' N	174°42' E	Oleinik,A.G., Skurikhina,L.A., Kukhlevskiy,A.D., Bondar,E. and Brykov,V.A.	The relationships of arctic phylogenetic group of charrs of genus salvelinus revised	Unpublished	?
H84	KY122215.1	S. taranetzi (Taranets char)	TRAC95_071	Asia	Russia	Chukotka	Lake Achchen	64°49' N	174°42' E	Oleinik,A.G., Skurikhina,L.A., Kukhlevskiy,A.D., Bondar,E. and Brykov,V.A.	The relationships of arctic phylogenetic group of charrs of genus salvelinus revised	Unpublished	?
H84	KY122219.1	S. taranetzi (Taranets char)	TRAC95_075	Asia	Russia	Chukotka	Lake Achchen	64°49' N	174°42' E	Oleinik,A.G., Skurikhina,L.A., Kukhlevskiy,A.D., Bondar,E. and Brykov,V.A.	The relationships of arctic phylogenetic group of charrs of genus salvelinus revised	Unpublished	?
H84	KY122220.1	S. taranetzi (Taranets char)	TRAC95_077	Asia	Russia	Chukotka	Lake Achchen	64°49' N	174°42' E	Oleinik,A.G., Skurikhina,L.A., Kukhlevskiy,A.D., Bondar,E. and Brykov,V.A.	The relationships of arctic phylogenetic group of charrs of genus salvelinus revised	Unpublished	?
H84	KY122221.1	S. taranetzi (Taranets char)	TRAC95_078	Asia	Russia	Chukotka	Lake Achchen	64°49' N	174°42' E	Oleinik,A.G., Skurikhina,L.A., Kukhlevskiy,A.D., Bondar,E. and Brykov,V.A.	The relationships of arctic phylogenetic group of charrs of genus salvelinus revised	Unpublished	?
H84	KY122222.1	S. taranetzi (Taranets char)	TRAC95_079	Asia	Russia	Chukotka	Lake Achchen	64°49' N	174°42' E	Oleinik,A.G., Skurikhina,L.A., Kukhlevskiy,A.D., Bondar,E. and Brykov,V.A.	The relationships of arctic phylogenetic group of charrs of genus salvelinus revised	Unpublished	?
H84	KY122224.1	S. taranetzi (Taranets char)	TRAC95_081	Asia	Russia	Chukotka	Lake Achchen	64°49' N	174°42' E	Oleinik,A.G., Skurikhina,L.A., Kukhlevskiy,A.D., Bondar,E. and Brykov,V.A.	The relationships of arctic phylogenetic group of charrs of genus salvelinus revised	Unpublished	?
H84	KY122225.1	S. taranetzi (Taranets char)	TRAC95_082	Asia	Russia	Chukotka	Lake Achchen	64°49' N	174°42' E	Oleinik,A.G., Skurikhina,L.A., Kukhlevskiy,A.D., Bondar,E. and Brykov,V.A.	The relationships of arctic phylogenetic group of charrs of genus salvelinus revised	Unpublished	?
H84	KY122228.1	S. taranetzi (Taranets char)	"TRMP00_002"	Asia	Russia	Chukotka	Lake Pekulineiskoe	62°37' N	177°19' E	Oleinik,A.G., Skurikhina,L.A., Kukhlevskiy,A.D., Bondar,E. and Brykov,V.A.	The relationships of arctic phylogenetic group of charrs of genus salvelinus revised	Unpublished	?
H85	KY122169.1	S. elgyticus (Small-mouth char)	"ELEL_776"	Asia	Russia	Chukotka	El`gygytgyn Lake	67°29' N	172°03' E	Oleinik,A.G., Skurikhina,L.A., Kukhlevskiy,A.D., Bondar,E. and Brykov,V.A.	The relationships of arctic phylogenetic group of charrs of genus salvelinus revised	Unpublished	?
H86	AY286036.1	S. elgyticus (Small-mouth char)	#734	Asia	Russia	Chukotka	El`gygytgyn Lake	67°29' N	172°03' E	Radchenko,O., Verspoor,E., Knox,D., Noakes,M. and Phillips,R.	#Nucleotide sequences variability of mitochondrial DNA cytochrome b gene in the genus Salvelinus	Russ. J. Genet. (2004)	?
H86	JX960850.1	S. elgyticus (Small-mouth char)	#88	Asia	Russia	Chukotka	El'gygytgyn Lake	67°29' N	172°03' E	Crete-Lafreniere,A., Weir,L.K. and Bernatchez,L.	Framing the salmonidae family phylogenetic portrait: a more complete picture from increased taxon sampling	PLoS ONE 7 (10), E46662 (2012)	1
H86	KP200648.1	S. elgyticus (Small-mouth char)	S.elgyticus_4_cytb	Asia	Russia	Chukotka	El`gygytgyn Lake	67°29' N	172°03' E	Osinov,A.G., Senchukova,A.L., Mugue,N.S., Pavlov,S.D. and Chereshnev, I. A.	Speciation and genetic divergence of three species of charr from ancient Lake El'gygytgyn (Chukotka) and their phylogenetic relationships with other representatives of the genus Salvelinus ancient Lake El'gygytgyn (Chukotka) and their phylogenetic relationships with other representatives of the genus Salvelinus	Biol. J. Linn. Soc. Lond. (2015)	53-55
H86	KY122168.1	S. elgyticus (Small-mouth char)	"ELEL_77"	Asia	Russia	Chukotka	El`gygytgyn Lake	67°29' N	172°03' E	Oleinik,A.G., Skurikhina,L.A., Kukhlevskiy,A.D., Bondar,E. and Brykov,V.A.	The relationships of arctic phylogenetic group of charrs of genus salvelinus revised	Unpublished	?
H87	AY286037.1	S. boganidae (Boganida char)	#737	Asia	Russia	Taimyr	Lama lake	69°30' N	90°10' E	Radchenko,O., Verspoor,E., Knox,D., Noakes,M. and Phillips,R.	#Nucleotide sequences variability of mitochondrial DNA cytochrome b gene in the genus Salvelinus	Russ. J. Genet. (2004)	?
H87	JX960847.1	S. boganidae (Boganida char)	#85	Asia	Russia	Chukotka	El'gygytgyn Lake	67°29' N	172°03' E	Crete-Lafreniere,A., Weir,L.K. and Bernatchez,L.	Framing the salmonidae family phylogenetic portrait: a more complete picture from increased taxon sampling	PLoS ONE 7 (10), E46662 (2012)	1
H87	KP200641.1	S. boganidae (Boganida char)	S.boganidae_1	Asia	Russia	Chukotka	El'gygytgyn Lake	67°29' N	172°03' E	Osinov,A.G., Senchukova,A.L., Mugue,N.S., Pavlov,S.D. and Chereshnev,I.A.	Speciation and genetic divergence of three species of charr from ancient Lake El'gygytgyn (Chukotka) and their phylogenetic relationships with other representatives of the genus Salvelinus	Biol. J. Linn. Soc. Lond. (2015) In press	20-25
H87	KY122157.1	S. boganidae (Boganida char)	"BGEL_731"	Asia	Russia	Chukotka	Lake El gygytgyn	67°29' N	172°03' E	Oleinik,A.G., Skurikhina,L.A., Kukhlevskiy,A.D., Bondar,E. and Brykov,V.A.	The relationships of arctic phylogenetic group of charrs of genus salvelinus revised	Unpublished	?
H87	KY122158.1	S. boganidae (Boganida char)	"BGEL_732"	Asia	Russia	Chukotka	Lake El gygytgyn	67°29' N	172°03' E	Oleinik,A.G., Skurikhina,L.A., Kukhlevskiy,A.D., Bondar,E. and Brykov,V.A.	The relationships of arctic phylogenetic group of charrs of genus salvelinus revised	Unpublished	?
H88	KP200655.1	S. malma (Dolly Varden trout)	S.m.lordi_1_cytb	America	Canada	Graham Island	Mountain Creek	53°26' N	132°15' E	Osinov,A.G., Senchukova,A.L., Mugue,N.S., Pavlov,S.D. and Chereshnev, I. A.	Speciation and genetic divergence of three species of charr from ancient Lake El'gygytgyn (Chukotka) and their phylogenetic relationships with other representatives of the genus Salvelinus ancient Lake El'gygytgyn (Chukotka) and their phylogenetic relationships with other representatives of the genus Salvelinus	Biol. J. Linn. Soc. Lond. (2015)	6-35
H88	KP200656.1	S. malma (Dolly Varden trout)	S.m.lordi_2_cytb	America	Canada	Graham Island	Mountain Creek	53°26' N	132°15' E	Osinov,A.G., Senchukova,A.L., Mugue,N.S., Pavlov,S.D. and Chereshnev, I. A.	Speciation and genetic divergence of three species of charr from ancient Lake El'gygytgyn (Chukotka) and their phylogenetic relationships with other representatives of the genus Salvelinus ancient Lake El'gygytgyn (Chukotka) and their phylogenetic relationships with other representatives of the genus Salvelinus	Biol. J. Linn. Soc. Lond. (2015)	6-35
