# Supplementary material for: “And if you gaze long into an abyss, the abyss gazes also into thee”: four morphs of Arctic charr adapting to a depth gradient in Lake Tinnsjøen
Source: Evol Appl. 2020 Jun 26;13(6):1240–61. doi: 10.1111/eva.12983 (PMC7359846; doi:10.1111/eva.12983)
Supplement: Supplementary file 4 — Table S2d [file EVA-13-1240-s004.txt]

>1
GTCTGATGAAACTTTGGTTCACTCTTAGGCCTATGTTTGGCCACCCAAATTCTTACCGGACTCTTCCTAG
CCATACACTACACCTCCGATATTTCAACAGCTTTTTCCTCTGTGTGCCATATCTGCCGAGATGTAAGTTA
CGGCTGACTCATCCGGAATATCCACGCTAACGGAGCATCTTTCTTCTTTATCTGTATTTACATACATATC
GCCCGAGGACTCTACTACGGGTCCTACCTATATAAAGAAACCTGAAATATTGGAGTAGTATTACTACTTC
TAACTATAATGACTGCCTTTGTAGGCTACGTTCTTCCATGAGGGCAAATATCCTTCTGAGGAGCCACTGT
AATCACAAACCTCCTCTCCGCTGTCCCTTACGTAGGAGGTGCCCTTGTACAATGAATTTGAGGCGGATTT
TCTGTAGACAACGCCACCCTAACCCGATTTTTCGCCTTTCACTTCCTATTCCCCTTCGTTATTGCAGCCG
CCACAGTACTTCACCTTCTATTTCTGCATGAAACCGGGTCCAATAACCCAGCAGGGATTAACTCCGACGC
CGACAAAATCTCATTCCACCCCTACTTCTCGTACAAAGACCTCCTCGGTTTCGTAGCTATATTGCTTGGC
CTAACAACCCTAGCTCTTTTCGCACCTAACCTCCTAGGAGACCCGGACAATTTCACACCAGCCAACCCCC
TAGTTACCCCACCACACATCAAGCCCGAGTGGTACTTCTTATTCGCCTATGCAATTCTCCGATCTATCCC
CAATAAACTAGGAGGGGTACTCGCCCTTTTATTCTCAATCCTCGTCCTCATAGTTGTCCCGATCCTCCAC
ACCTCTAAACA

>2
GTCTGATGAAACTTTGGTTCACTCTTAGGCCTATGTTTGGCCACCCAAATTCTTACCGGACTCTTCCTAG
CCATACACTACACCTCCGATATTTCAACAGCTTTTTCCTCTGTGTGCCATATCTGCCGAGATGTAAGTTA
CGGCTGACTCATCCGGAATATCCACGCTAACGGAGCATCTTTCTTCTTTATCTGTATTTACATACATATC
GCCCGAGGACTCTACTACGGGTCCTACCTATATAAAGAAACCTGAAATATTGGAGTAATATTACTACTTC
TAACTATAATGACTGCCTTTGTAGGCTACGTTCTTCCATGAGGGCAAATATCCTTCTGAGGAGCCACTGT
AATCACAAACCTCCTCTCCGCTGTCCCTTACGTAGGAGGTGCCCTTGTACAATGAATTTGAGGCGGATTT
TCTGTAGACAACGCCACCCTAACCCGATTTTTCGCCTTTCACTTCCTATTCCCCTTCGTTATTGCAGCCG
CCACAGTACTTCACCTTCTATTTCTGCATGAAACCGGGTCCAATAACCCAGCAGGGATTAACTCCGACGC
CGACAAAATCTCATTCCACCCCTACTTCTCGTACAAAGACCTCCTCGGTTTCGTAGCTATATTGCTTGGC
CTAACAACCCTAGCTCTTTTCGCACCTAACCTCCTAGGAGACCCGGACAATTTCACACCAGCCAACCCCC
TAGTTACCCCACCACACATCAAGCCCGAGTGGTACTTCTTATTCGCCTATGCAATTCTCCGATCTATCCC
CAATAAACTAGGAGGGGTACTCGCCCTTTTATTCTCAATCCTCGTCCTCATAGTTGTCCCGATCCTCCAC
ACCTCTAAACA

>3
GTCTGATGAAACTTTGGTTCACTCTTAGGCCTATGTTTGGCCACCCAAATTCTTACCGGACTCTTCCTAG
CCATACACTACACCTCCGATATTTCAACAGCTTTTTCCTCTGTGTGCCATATCTGCCGAGATGTAAGTTA
CGGCTGACTCATCCGGAATATCCACGCTAACGGAGCATCTTTCTTCTTTATCTGTATTTACATACATATC
GCCCGAGGACTCTACTACGGGTCCTACCTATATAAAGAAACCTGAAATATTGGAGTAGTATTACTACTTC
TAACTATAATGACTGCCTTTGTAGGCTACGTTCTTCCATGAGGGCAAATATCCTTCTGAGGAGCCACTGT
AATCACAAACCTCCTCTCCGCTGTCCCTTACGTAGGAGGTGCCCTTGTACAATGAATTTGAGGCGGATTT
TCTGTAGACAACGCCACCCTAACCCGATTTTTCGCCTTTCACTTCCTATTCCCCTTCGTTATTGCAGCCG
CCACAGTACTTCACCTTCTATTTCTGCATGAAACCGGGTCCAATAACCCAGCAGGGATTAACTCCGACGC
CGACAAAATCTCATTCCACCCCTACTTCTCGTACAAAGACCTCCTCGGTTTCGTAGCTATATTGCTTGGC
CTAACAACCCTAGCTCTTTTCGCACCTAACCTCCTAGGAGACCCGGACAATTTCACACCAGCCAACCCCC
TAGTTACCCCACCACACATTAAGCCCGAGTGGTACTTCTTATTCGCCTATGCAATTCTCCGATCTATCCC
CAATAAACTAGGAGGGGTACTCGCCCTTTTATTCTCAATCCTCGTCCTCATAGTTGTCCCGATTCTCCAC
ACCTCTAAACA

>4
GTCTGATGAAACTTTGGTTCACTCTTAGGCCTATGTTTGGCCACCCAAATTCTTACCGGACTCTTCCTAG
CCATACACTACACCTCCGATATTTCAACAGCTTTTTCCTCTGTGTGCCATATCTGCCGAGATGTAAGTTA
CGGCTGACTCATCCGGAATATCCACGCTAACGGAGCATCTTTCTTCTTTATCTGTATTTACATACATATC
GCCCGAGGACTCTACTACGGGTCCTACCTATATAAAGAAACCTGAAATATTGGAGTAGTATTACTACTTC
TAACTATAATGACTGCCTTTGTAGGCTACGTTCTTCCATGAGGGCAAATATCCTTCTGAGGAGCCACTGT
AATCACAAACCTCCTCTCCGCTGTCCCTTACGCAGGAGGTGCCCTTGTACAATGAATTTGAGGCGGATTT
TCTGTAGACAACGCCACCCTAACCCGATTTTTCGCCTTTCACTTCCTATTCCCCTTCGTTATTGCAGCCG
CCACAGTACTTCACCTTCTATTTCTGCATGAAACCGGGTCCAATAACCCAGCAGGGATTAACTCCGACGC
CGACAAAATCTCATTCCACCCCTACTTCTCGTACAAAGACCTCCTCGGTTTCGTAGCTATATTGCTTGGC
CTAACAACCCTAGCTCTTTTCGCACCTAACCTCCTAGGAGACCCGGACAATTTCACACCAGCCAACCCCC
TAGTTACCCCACCACACATTAAGCCCGAGTGGTACTTCTTATTCGCCTATGCAATTCTCCGATCTATCCC
CAATAAACTAGGAGGGGTACTCGCCCTTTTATTCTCAATCCTCGTCCTCATAGTTGTCCCGATTCTCCAC
ACCTCTAAACA

>5
GTCTGATGAAACTTTGGTTCACTCTTAGGCCTATGTTTGGCCACCCAAATTCTTACCGGACTCTTCCTAG
CCATACACTACACCTCCGATATTTCAACAGCTTTTTCCTCTGTGTGCCATATCTGCCGAGATGTAAGTTA
CGGCTGACTCATCCGGAATATCCACGCTAACGGAGCATCTTTCTTCTTTATCTGTATTTACATACATATC
GCCCGAGGACTCTACTACGGGTCCTACCTATATAAAGAAACCTGAAATATTGGAGTAGTATTACTACTTC
TAACTATAATGACTGCCTTTGTAGGCTACGTTCTTCCATGAGGGCAAATATCCTTCTGAGGAGCCACTGT
AATCACAAACCTCCTCTCCGCTGTCCCTTACGTAGGAGGTGCCCTTGTACAATGAATTTGAGGCGGATTT
TCTGTAGACAACGCCACCCTAACCCGATTTTTCGCCTTTCACTTCCTATTCCCCTTCGTTATTGCAGCCG
CCACAGTACTTCACCTTCTATTTCTGCATGAAACCGGGTCCAATAACCCAGCAGGGATTAACTCCGACGC
CGACAAAATCTCATTCCACCCCTACTTCTCGTACAAAGACCTCCTCGGTTTCGTAGCTATATTGCTTGGC
CTAACAACCCTAGCTCTTTTCGCACCTAACCTCCTAGGAGACCCGGACAATTTCACACCAGCCAACCCCC
TAGTTACCCCACCACACATTAAGCCCGAGTGGTACTTCTTATTCGCCTATGCAATTCTCCGATCTATCCC
CAATAAACTAGGAGGGGTACTCGCCCTTTTATTCTCAATCCTCATCCTCATAGTTGTCCCGATCCTCCAC
ACCTCTAAACA

>6
GTCTGATGAAACTTTGGTTCACTCTTAGGCCTATGTTTGGCCACCCAAATTCTTACCGGACTCTTCCTAG
CCATACACTACACCTCCGATATTTCAACAGCTTTTTCCTCTGTGTGCCATATCTGCCGAGATGTAAGTTA
CGGCTGACTCATCCGGAATATCCACGCTAACGGAGCATCTTTCTTCTTTATCTGTATTTACATACATATC
GCCCGAGGACTCTACTACGGGTCCTACCTATATAAAGAAACCTGAAATATTGGAGTAGTATTACTACTTC
TAACTATAATGACTGCCTTTGTAGGCTACGTTCTTCCATGAGGGCAAATATCCTTCTGAGGAGCCACTGT
AATCACAAACCTCCTCTCCGCTGTCCCTTACGTAGGAGGTGCCCTTGTACAATGAATTTGAGGCGGATTT
TCTGTAGACAACGCCACCCTAACCCGATTTTTCGCCTTTCACTTCCTATTCCCCTTCGTTATTGCAGCCG
CCACAGTACTTCACCTTCTATTTCTGCATGAAACCGGGTCCAATAACCCAGCAGGGATTAACTCCGACGC
CGACAAAATCTCATTCCACCCCTACTTCTCGTACAAAGACCTCCTCGGTTTCGTAGCTATATTGCTTGGC
CTAACAACCCTAGCTCTTTTCGCACCTAACCTCCTAGGAGACCCGGACAATTTCACACCAGCCAACCCCC
TAGTTACCCCACCACACATTAAGCCCGAGTGGTACTTCTTATTCGCCTATGCAATTCTCCGATCTATCCC
CAATAAACTAGGAGGGGTACTCGCCCTTTTATTCTCAATCCTCGTCCTCATAGTTGTCCCGATCCTCCAC
ACCTCTAAACA

>7
GTCTGATGAAACTTTGGTTCACTCTTAGGCCTATGTTTGGCCACCCAAATTCTTACCGGACTCTTCCTAG
CCATACACTACACCTCCGATATTTCAACAGCTTTTTCCTCTGTGTGCCATATCTGCCGAGATGTAAGTTA
CGGCTGACTCATCCGGAATATCCACGCTAACGGAGCATCTTTCTTCTTTATCTGTATTTACATACATATC
GCCCGAGGACTCTACTACGGGTCCTACCTATATAAAGAAACCTGAAATATTGGAGTAGTATTACTACTTC
TAACTATAATGACTGCCTTTGTAGGCTACGTTCTTCCATGAGGGCAAATATCCTTCTGAGGAGCCACTGT
AATCACAAACCTCCTCTCCGCTGTCCCTTACGTAGGAGGTGCCCTTGTACAATGAATTTGAGGCGGATTT
TCTGTAGACAACGCCACCCTAACCCGATTTTTCGCCTTTCACTTCCTATTCCCCTTCGTTATTGCAGCCG
CCACAGTACTTCACCTTCTATTTCTGCATGAAACCGGGTCCAATAACCCAGCAGGGATTAACTCCGACGC
CGACAAAATCTCATTCCACCCCTACTTCTCGTACAAAGACCTCCTCGGTTTCGTAGCTATATTGCTTGGC
CTAACAACCCTAACTCTTTTCGCACCTAACCTCCTAGGAGACCCGGACAATTTCACACCAGCCAACCCCC
TAGTTACCCCACCACACATTAAGCCCGAGTGGTACTTCTTATTCGCCTATGCAATTCTCCGATCTATCCC
CAATAAACTAGGAGGGGTACTCGCCCTTTTATTCTCAATCCTCGTCCTCATAGTTGTCCCGATCCTCCAC
ACCTCTAAACA

>8
GTCTGATGAAACTTTGGTTCACTCTTAGGCCTATGTTTGGCCACCCAAATTCTTACCGGACTCTTCCTAG
CCATACACTACACCTCCGATATTTCAACAGCTTTTTCCTCTGTGTGCCATATCTGCCGAGATGTAAGTTA
CGGCTGACTCATCCGGAATATCCATGCTAACGGAGCATCTTTCTTCTTTATCTGTATTTACATACATATC
GCCCGAGGACTCTACTACGGGTCCTACCTATATAAAGAAACCTGAAATATTGGAGTAGTATTACTACTTC
TAACTATAATGACTGCCTTTGTAGGCTACGTTCTTCCATGAGGGCAAATATCCTTCTGAGGAGCCACTGT
AATCACAAACCTCCTCTCCGCTGTCCCTTACGTAGGAGGTGCCCTTGTACAATGAATTTGAGGCGGATTT
TCTGTAGACAACGCCACCCTAACCCGATTTTTCGCCTTTCACTTCCTATTCCCCTTCGTTATTGCAGCCG
CCACAGTACTTCACCTTCTATTTCTGCATGAAACCGGGTCCAATAACCCAGCAGGGATTAACTCCGACGC
CGACAAAATCTCATTCCACCCCTACTTCTCGTACAAAGACCTCCTCGGTTTCGTAGCTATATTGCTTGGC
CTAACAACCCTAGCTCTTTTCGCACCTAACCTCCTAGGAGACCCGGACAATTTCACACCAGCCAACCCCC
TAGTTACCCCACCACACATTAAGCCCGAGTGGTACTTCTTATTCGCCTATGCAATTCTCCGATCTATCCC
CAATAAACTAGGAGGGGTACTCGCCCTTTTATTCTCAATCCTCGTCCTCATAGTTGTCCCGATCCTCCAC
ACCTCTAAACA

>9
GTCTGATGAAACTTTGGTTCACTCTTAGGCCTATGTTTGGCCACCCAAATTCTTACCGGACTCTTCCTAG
CCATACACTACACCTCCGATATTTCAACAGCTTTTTCCTCTGTGTGCCATATCTGCCGAGATGTAAGTTA
CGGCTGACTCATCCGGAATATCCACGCTAACGGAGCATCTTTCTTCTTTATCTGTATTTACATACATATC
GCCCGAGGACTCTACTACGGGTCCTACCTATATAAAGAAACCTGAAATATTGGAGTAGTATTACTACTTC
TAACTATAATGACTGCCTTTGTAGGCTACGTTCTTCCATGAGGGCAAATATCCTTCTGAGGAGCCACTGT
AATCACAAACCTCCTCTCCGCTGTCCCTTACGTAGGAGGTGCCCTTGTACAATGAATTTGAGGCGGATTT
TCTGTAGACAACGCCACCCTAACCCGATTTTTCGCCTTTCACTTCCTATTCCCCTTCGTTATTGCAGCCG
CCACAGTACTTCACCTTCTATTTCTGCATGAAACCGGGTCCAATAACCCAGCAGGGATTAACTCCGACGC
CGACAAAATCTCATTCCACCCCTACTTCTCGTACAAAGACCTCCTCGGTTTCGTAACTATATTGCTTGGC
CTAACAACCCTAGCTCTTTTCGCACCTAACCTCCTAGGAGACCCGGACAATTTCACACCAGCCAACCCCC
TAGTTACCCCACCACACATTAAGCCCGAGTGGTACTTCTTATTCGCCTATGCAATTCTCCGATCTATCCC
CAATAAACTAGGAGGGGTACTCGCCCTTTTATTCTCAATCCTCGTCCTCATAGTTGTCCCGATCCTCCAC
ACCTCTAAACA

>10
GTCTGATGAAACTTTGGTTCACTCTTAGGCCTATGTTTGGCCACCCAAATTCTTACCGGACTCTTCCTAG
CCATACACTATACCTCCGATATTTCAACAGCTTTTTCCTCTGTGTGCCATATCTGCCGAGATGTAAGTTA
CGGCTGACTCATCCGGAATATCCACGCTAACGGAGCATCTTTCTTCTTTATCTGTATTTACATACATATC
GCCCGAGGACTCTACTACGGGTCCTACCTATATAAAGAAACCTGAAATATTGGAGTAGTATTACTACTTC
TAACTATAATGACTGCCTTTGTAGGCTACGTTCTTCCATGAGGGCAAATATCCTTCTGAGGAGCCACTGT
AATCACAAACCTCCTCTCCGCTGTCCCTTACGTAGGAGGTGCCCTTGTACAATGAATTTGAGGCGGATTT
TCTGTAGACAACGCCACCCTAACCCGATTTTTCGCCTTTCACTTCCTATTCCCCTTCGTTATTGCAGCCG
CCACAGTACTTCACCTTCTATTTCTGCATGAAACCGGGTCCAATAACCCAGCAGGGATTAACTCCGACGC
CGACAAAATCTCATTCCACCCCTACTTCTCGTACAAAGACCTCCTCGGTTTCGTAGCTATATTGCTTGGC
CTAACAACCCTAGCTCTTTTCGCACCTAACCTCCTAGGAGACCCGGACAATTTCACACCAGCCAACCCCC
TAGTTACCCCACCACACATCAAGCCCGAGTGGTACTTCTTATTCGCCTATGCAATTCTCCGATCTATCCC
CAATAAACTAGGAGGGGTACTCGCCCTTTTATTCTCAATCCTCGTCCTCATAGTTGTCCCGATCCTCCAC
ACCTCTAAACA

>11
GTCTGATGAAACTTTGGTTCACTCTTAGGCCTATGTTTGGCCACCCAAATTCTTACCGGACTCTTCCTAG
CCATACACTACACCTCCGATATTTCAACAGCTTTTTCCTCTGTGTGCCATATCTGCCGAGATGTAAGTTA
CGGCTGACTCATCCGGAATATCCACGCTAACGGAGCATCTTTCTTCTTTATTTGTATTTACATACATATC
GCCCGAGGACTCTACTACGGGTCCTACCTATATAAAGAAACCTGAAATATTGGAGTAGTATTACTACTTC
TAACTATAATGACTGCCTTTGTAGGCTACGTTCTTCCATGAGGGCAAATATCCTTCTGAGGAGCCACTGT
AATCACAAACCTCCTCTCCGCTGTCCCTTACGTAGGAGGTGCCCTTGTACAATGAATTTGAGGCGGATTT
TCTGTAGACAACGCCACCCTAACCCGATTTTTCGCCTTTCACTTCCTATTCCCCTTCGTTATTGCAGCCG
CCACAGTACTTCACCTTCTATTTCTGCATGAAACCGGGTCCAATAACCCAGCAGGGATTAACTCCGACGC
CGACAAAATCTCATTCCACCCCTACTTCTCGTACAAAGACCTCCTCGGTTTCGTAGCTATATTGCTTGGC
CTAACAACCCTAGCTCTTTTCGCACCTAACCTCCTAGGAGACCCGGACAATTTCACACCAGCCAACCCCC
TAGTTACCCCACCACACATTAAGCCCGAGTGGTACTTCTTATTCGCCTATGCAATTCTCCGATCTATCCC
CAATAAACTAGGAGGGGTACTCGCCCTTTTATTCTCAATCCTCGTCCTCATAGTTGTCCCGATCCTCCAC
ACCTCTAAACA

>12
GTCTGATGAAACTTTGGTTCACTCTTAGGCCTATGTTTGGCCACCCAAATTCTTACCGGACTCTTCCTAG
CCATACACTACACCTCCGATATTTCAACAGCTTTTTCCTCTGTGTGCCATATCTGCCGAGATGTAAGTTA
CGGCTGACTCATCCGGAATATCCACGCTAACGGAGCATCTTTCTTCTTTATCTGTATTTACATACATATC
GCCCGAGGACTCTACTACGGGTCCTACCTATATAAAGAAACCTGAAATATTGGAGTAGTATTACTACTTC
TAACTATAATGACTGCCTTTGTAGGCTACGTTCTTCCATGAGGGCAAATATCCTTCTGAGGAGCCACTGT
AATCACAAACCTCCTCTCCGCTGTCCCTTACGTAGGAGGTGCCCTTGTACAATGAATTTGAGGCGGATTT
TCTGTAGACAACGCCACCCTAACCCGATTTTTCGCCTTTCACTTCCTATTCCCCTTCGTTATTGCAGCCG
CCACAGTACTTCACCTTCTATTTCTGCATGAAACCGGGTCCAATAACCCAGCAGGGATTAACTCCGACGC
CGACAAAATCTCATTCCACCCCTACTTCTCGTACAAAGACCTCCTCGGTTTCGTAGCTATATTGCTTGGC
CTAACAACCCTAGCTCTTTTCACACCTAACCTCCTAGGAGACCCGGACAATTTCACACCAGCCAACCCCC
TAGTTACCCCACCACACATTAAGCCCGAGTGGTACTTCTTATTCGCCTATGCAATTCTCCGATCTATCCC
CAATAAACTAGGAGGGGTACTCGCCCTTTTATTCTCAATCCTCGTCCTCATAGTTGTCCCGATCCTCCAC
ACCTCTAAACA

>13
GTCTGATGAAACTTTGGTTCACTCTTAGGCCTATGTTTGGCCACCCAAATTCTTACCGGACTCTTCCTAG
CCATACACTACACCTCCGATATTTCAACAGCTTTTTCCTCTGTGTGCCATATCTGCCGAGATGTAAGTTA
CGGCTGACTCATCCGGAATATCCACGCTAACGGAGCATCTTTCTTCTTTATCTGTATTTACATACATATC
GCCCGAGGACTCTACTACGGGTCCTACCTATATAAAGAAACCTGAAATATTGGAGTAGTATTACTACTTC
TAACTATAATGACTGCCTTTGTAGGCTACGTTCTTCCATGAGGGCAAATATCCTTCTGAGGAGCCACTGT
AATCACAAACCTCCTCTCCGCTGTCCCTTACGTAGGAGGTGCCCTTGTACAATGAATTTGAGGCGGATTT
TCTGTAGACAACGCCACCCTAACCCGATTTTTCGCCTTTCACTTCCTATTCCCCTTCGTTATTGCAGCCG
CCACAGTACTTCACCTTCTATTTCTGCATGAAACCGGGTCCAATAACCCAGCAGGGATTAACTCCGACGC
CGACAAAATCTCATTCCACCCCTACTTCTCGTACAAAGACCTCCTCGGTTTCGTAGCTATATTGCTTGGC
CTAACAACCCTAGCTCTTTTCGCACCTAACCTCCTAGGAGACCCGGACAATTTCACACCAGCCAACCCCC
TAGTTACCCCACCACACATCAAGCCCGAGTGGTACTTCTTATTCGCCTATGCAATTCTCCGATCTATCCC
CAATAAACTAGGAGGGGTACTCGCCCTTTTATTCTCAATCCTCATCCTCATAGTTGTCCCGATCCTCCAC
ACCTCTAAACA

>14
GTCTGATGAAACTTTGGTTCACTCTTAGGCCTATGTTTGGCCACCCAAATTCTTACCGGACTCTTCCTAG
CCATACACTACACCTCCGATATTTCAACAGCTTTTTCCTCTGTGTGCCATATCTGCCGAGATGTAAGTTA
CGGCTGACTCATCCGGAATATCCACGCTAACGGAGCATCTTTCTTCTTTATCTGTATTTACATACATATC
GCCCGAGGACTCTACTACGGGTCCTACCTATATAAAGAAACCTGAAATATTGGAGTAGTATTACTACTTC
TAACTATAATGACTGCCTTTGTAGGCTACGTTCTTCCATGAGGGCAAATATCCTTCTGAGGAGCCACTGT
AATCACAAACCTCCTCTCCGCTGTCCCTTACGTAGGAGGTGCCCTTGTACAATGAATTTGAGGCGGATTT
TCTGTAGACAACGCCACCCTAACCCGATTTTTCGCCTTTCACTTCCTATTCCCCTTCGTTATTGCAGCCG
CCACAGTACTTCACCTTCTATTTCTGCATGAAACCGGATCCAATAACCCAGCAGGGATTAACTCCGACGC
CGACAAAATCTCATTCCACCCCTACTTCTCGTACAAAGACCTCCTCGGTTTCGTAGCTATATTGCTTGGC
CTAACAACCCTAGCTCTTTTCGCACCTAACCTCCTAGGAGACCCGGACAATTTCACACCAGCCAACCCCC
TAGTTACCCCACCACACATCAAGCCCGAGTGGTACTTCTTATTCGCCTATGCAATTCTCCGATCTATCCC
CAATAAACTAGGAGGGGTACTCGCCCTTTTATTCTCAATCCTCGTCCTCATAGTTGTCCCGATCCTCCAC
ACCTCTAAACA

>15
GTCTGATGAAACTTTGGTTCACTCTTAGGCCTATGTTTGGCCACCCAAATTCTTACCGGACTCTTCCTAG
CCATACACTACACCTCCGATATTTCAACAGCTTTTTCCTCTGTGTGCCATATCTGCCGAGATGTAAGTTA
CGGCTGACTCATCCGGAATATCCACGCTAACGGAGCATCTTTCTTCTTTATCTGTATTTACATACATATC
GCCCGAGGACTCTACTACGGGTCCTACCTATATAAAGAAACCTGAAATATTGGAGTAGTATTACTACTTC
TAACTATAATGACTGCCTTTGTAGGCTACGTTCTTCCATGAGGGCAAATATCCTTCTGAGGAGCCACTGT
AATCACAAACCTCCTCTCCGCTGTCCCTTACGTAGGAGGTGCCCTTGTACAATGAATTTGAGGCGGATTT
TCTGTAGACAACGCCACCCTAACCCGATTTTTCGCCTTTCACTTCCTATTCCCCTTCGTTATTGCAGCCG
CCACAGTACTTCACCTTCTATTTCTGCATGAAACCGGGTCCAATAACCCAGCAGGGATTAACTCCGACGC
CGACAAAATCTCATTCCACCCCTACTTCTCGTACAAAGACCTCCTCGGTTTCGTAGCTATATTGCTTGGC
CTAACAACCCTAGCTCTTTTCGCACCTAACCTCCTAGGAGACCCGGACAATTTCACACCAGCCAACCCCC
TAGTTACCCCACCACACATCAAGCCCGAGTGGTACTTCTTATTCGCCTATGCAATTCTCCGATCTATCCC
CAATAAACTAGGAGGGGTACTCGCCCTTTTATTCTCAATCCTCGTCCTCATAGATGTCCCGATCCTCCAC
ACCTCTAAACA

>16
GTCTGATGAAACTTTGGTTCACTCTTAGGCCTATGTTTGGCCACCCAAATTCTTACCGGACTCTTCCTAG
CCATACACTACACCTCCGATATTTCAACAGCTTTTTCCTCTGTGTGCCATATCTGCCGAGATGTAAGTTA
CGGCTGACTCATCCGGAATATCCACGCTAACGGAGCATCTTTCTTCTTTATCTGTATTTATATACATATC
GCCCGAGGACTCTACTACGGGTCCTACCTATATAAAGAAACCTGAAATATTGGAGTAGTATTACTACTTC
TAACTATAATGACTGCCTTTGTAGGCTACGTTCTTCCATGAGGGCAAATATCCTTCTGAGGAGCCACTGT
AATCACAAACCTCCTCTCCGCTGTCCCTTACGTAGGAGGTGCCCTTGTACAATGAATTTGAGGCGGATTT
TCTGTAGACAACGCCACCCTAACCCGATTTTTCGCCTTTCACTTCCTATTCCCCTTCGTTATTGCAGCCG
CCACAGTACTTCACCTTCTATTTCTGCATGAAACCGGGTCCAATAACCCAGCAGGGATTAACTCCGACGC
CGACAAAATCTCATTCCACCCCTACTTCTCGTACAAAGACCTCCTCGGTTTCGTAGCTATATTGCTTGGC
CTAACAACCCTAGCTCTTTTCGCACCTAACCTCCTAGGAGACCCGGACAATTTCACACCAGCCAACCCCC
TAGTTACCCCGCCACACATCAAGCCCGAATGGTACTTCTTATTCGCCTATGCAATTCTCCGATCTATCCC
CAATAAACTAGGAGGGGTACTCGCCCTTTTATTCTCAATCCTCGTCCTCATAGTTGTCCCGATCCTCCAC
ACCTCTAAACA

>17
GTCTGATGAAACTTTGGTTCACTCTTAGGCCTATGTTTGGCCACCCAAATTCTTACCGGACTCTTCCTAG
CCATACACTACACCTCCGATATTTCAACAGCTTTTTCCTCTGTGTGCCATATCTGCCGAGATGTAAGTTA
CGGCTGACTCATCCGGAATATCCACGCTAACGGAGCATCTTTCTTCTTTATCTGTATTTACATACATATC
GCCCGAGGACTCTACTACGGGTCCTACTTATATAAAGAAACCTGAAATATTGGAGTAGTATTACTACTTC
TAACTATAATGACTGCCTTTGTAGGCTACGTTCTTCCATGAGGACAAATATCCTTCTGAGGAGCCACTGT
AATCACAAACCTCCTCTCCGCTGTCCCTTACGTAGGAGGTGCCCTTGTACAATGAATTTGAGGCGGATTT
TCTGTAGACAACGCCACCCTAACCCGATTTTTCGCCTTTCACTTCCTATTCCCCTTCGTTATTGCAGCCG
CCACAGTACTTCACCTTCTATTTCTACATGAAACCGGGTCCAATAACCCAGCAGGGATTAACTCCGACGC
CGACAAAATCTCATTCCACCCCTACTTCTCGTACAAAGACCTCCTCGGTTTCGTAGCTATATTGCTTGGC
CTAACAACCCTAGCTCTTTTCGCACCTAACCTCCTAGGAGACCCGGACAATTTCACACCAGCCAACCCCC
TAGTTACCCCACCACACATCAAGCCCGAGTGGTACTTCTTATTCGCCTATGCAATTCTCCGATCTATCCC
CAATAAACTAGGAGGGGTACTCGCCCTTTTATTCTCAATCCTCGTCCTCATAGTTGTCCCGATCCTCCAC
ACCTCTAAACA

>18
GTCTGATGAAACTTTGGTTCACTCTTAGGCCTATGTTTGGCCACCCAAATTCTTACCGGACTCTTCCTAG
CCATACACTACACCTCCGATATTTCAACAGCTTTTTCCTCTGTGTGCCATATCTGCCGAGATGTAAGTTA
CGGCTGACTCATCCGGAATATCCACGCTAACGGAGCATCTTTCTTCTTTATCTGTATTTACATACATATC
GCCCGAGGACTCTACTACGGGTCCTACCTATATAAAGAAACCTGAAATATTGGAGTAGTATTACTACTTC
TAACTATAATGACTGCCTTTGTAGGCTACGTTCTTCCATGAGGACAAATATCCTTCTGAGGAGCCACTGT
AATCACAAACCTCCTCTCCGCTGTCCCTTACGTAGGAGGTGCCCTTGTACAATGAATTTGAGGCGGATTT
TCTGTAGACAACGCCACCCTAACCCGATTTTTCGCCTTTCACTTCCTATTCCCCTTCGTTATTGCAGCCG
CCACAGTACTTCACCTTCTATTTCTACATGAAACCGGGTCCAATAACCCAGCAGGGATTAACTCCGACGC
CGACAAAATCTCATTCCACCCCTACTTCTCGTACAAAGACCTCCTCGGTTTCGTAGCTATATTGCTTGGC
CTAACAACCCTAGCTCTTTTCGCACCTAACCTCCTAGGAGACCCGGACAATTTCACACCAGCCAACCCCC
TAGTTACCCCACCACACATCAAGCCCGAGTGATACTTCTTATTCGCCTATGCAATTCTCCGATCTATCCC
CAATAAACTAGGAGGGGTACTCGCCCTTTTATTCTCAATCCTCGTCCTCATAGTTGTCCCGATCCTCCAC
ACCTCCAAACA

>19
GTCTGATGAAACTTTGGTTCACTCTTAGGCCTATGTTTGGCCACCCAAATTCTTACCGGACTCTTCCTAG
CCATACACTACACCTCCGATATTTCAACAGCTTTTTCCTCTGTGTGCCATATCTGCCGAGATGTAAGTTA
CGGCTGACTCATCCGGAATATCCACGCTAACGGAGCATCTTTCTTCTTTATCTGTATTTACATACATATC
GCCCGGGGACTCTACTACGGGTCCTACCTATATAAAGAAACCTGAAATATTGGAGTAGTATTACTACTTC
TAACTATAATGACTGCCTTTGTAGGCTACGTTCTTCCATGAGGACAAATATCCTTCTGAGGAGCCACTGT
AATCACAAACCTCCTCTCCGCTGTCCCTTACGTAGGAGGTGCCCTTGTACAATGAATTTGAGGCGGATTT
TCTGTAGACAACGCCACCCTAACCCGATTTTTCGCCTTTCACTTCCTATTCCCCTTCGTTATTGCAGCCG
CCACAGTACTTCACCTTCTATTTCTACATGAAACCGGGTCCAATAACCCAGCAGGGATTAACTCCGACGC
CGACAAAATCTCATTCCACCCCTACTTCTCGTACAAAGACCTCCTCGGTTTCGTAGCTATATTGCTTGGC
CTAACAACCCTAGCTCTTTTCGCACCTAACCTCCTAGGAGACCCGGACAATTTCACACCAGCCAACCCCC
TAGTTACCCCACCACACATCAAGCCCGAGTGATACTTCTTATTCGCCTATGCAATTCTCCGATCTATCCC
CAATAAACTAGGAGGGGTACTCGCCCTTTTATTCTCAATCCTCGTCCTCATAGTTGTCCCGATCCTCCAC
ACCTCCAAACA

>20
GTCTGATGAAACTTTGGTTCACTCTTAGGCCTATGTTTGGCCACCCAAATTCTTACCGGACTCTTCCTAG
CCATACACTACACCTCCGATATTTCAACAGCTTTTTCCTCTGTATGCCATATCTGCCGAGATGTAAGTTA
CGGCTGACTCATCCGGAATATCCACGCTAACGGAGCATCTTTCTTCTTTATCTGTATTTACATACATATC
GCCCGAGGACTCTACTACGGGTCCTACCTATATAAAGAAACCTGAAATATTGGAGTAGTATTACTACTTC
TAACTATAATGACTGCCTTTGTAGGCTACGTTCTTCCATGAGGACAAATATCCTTCTGAGGAGCCACTGT
AATCACAAACCTCCTCTCCGCTGTCCCTTACGTAGGAGGTGCCCTTGTACAATGAATTTGAGGCGGATTT
TCTGTAGACAACGCCACCCTAACCCGATTTTTCGCCTTTCACTTCCTATTCCCCTTCGTTATTGCAGCCG
CCACAGTACTTCACCTTCTATTTCTACATGAAACCGGGTCCAATAACCCAGCAGGGATTAACTCCGACGC
CGACAAAATCTCATTCCACCCCTACTTCTCGTACAAAGACCTCCTCGGTTTCGTAGCTATATTGCTTGGC
CTAACAACCCTAGCTCTTTTCGCACCTAACCTCCTAGGAGACCCGGACAATTTCACACCAGCCAACCCCC
TAGTTACCCCACCACACATCAAGCCCGAGTGATACTTCTTATTCGCCTATGCAATTCTCCGATCTATCCC
CAATAAACTAGGAGGGGTACTCGCCCTTTTATTCTCAATCCTCGTCCTCATAGTTGTCCCGATCCTCCAC
ACCTCCAAACA

>21
GTCTGATGAAACTTTGGTTCACTCTTAGGCCTATGTTTGGCCACCCAAATTCTTACCGGACTCTTCCTAG
CCATACACTACACCTCCGATATTTCAACAGCTTTTTCCTCTGTGTGCCATATCTGCCGAGATGTAAGTTA
CGGCTGACTCATCCGGAATATCCACGCTAACGGAGCATCTTTCTTCTTTATCTGTATTTACATACATATC
GCCCGAGGACTCTACTACGGGTCCTACCTATATAAAGAAACCTGAAATATTGGAGTAGTATTACTACTTC
TAACTATAATGACTGCCTTTGTAGGCTACGTTCTTCCATGAGGACAAATATCCTTCTGAGGAGCCACTGT
AATCACAAACCTCCTCTCCGCTGTCCCTTACGTAGGAGGTGCCCTTGTACAATGAATTTGAGGCGGATTT
TCTGTAGACAACGCCACCCTAACCCGATTTTTCGCCTTTCACTTCCTATTCCCCTTCGTTATTGCAGCCG
CCACAGTACTTCACCTTCTATTTCTACATGAAACCGGGTCCAATAACCCAGCAGGGATTAACTCCGACGC
CGACAAAATCTCATTCCACCCCTACTTCTCGTACAAAGACCTCCTCGGTTTCGTAACTATATTGCTTGGC
CTAACAACCCTAGCTCTTTTCGCACCTAACCTCCTAGGAGACCCGGACAATTTCACACCAGCCAACCCCC
TAGTTACCCCACCACACATCAAGCCCGAGTGATACTTCTTATTCGCCTATGCAATTCTCCGATCTATCCC
CAATAAACTAGGAGGGGTACTCGCCCTTTTATTCTCAATCCTCGTCCTCATAGTTGTCCCGATCCTCCAC
ACCTCCAAACA

>22
GTCTGATGAAACTTTGGTTCACTCTTAGGCCTATGTTTGGCCACCCAAATTCTTACCGGACTCTTCCTAG
CCATACACTACACCTCCGATATTTCAACAGCTTTTTCCTCTGTGTGCCATATCTGCCGAGATGTAAGTTA
CGGCTGACTCATCCGGAATATCCACGCTAACGGAGCATCTTTCTTCTTTATCTGTATTTACATACATATC
GCCCGGGGACTCTACTACGGGTCCTACCTATATAAAGAAACCTGAAATATTGGAGTAGTATTACTACTTC
TAACTATAATGACTGCCTTTGTAGGCTACGTTCTTCCATGAGGACAAATATCCTTCTGAGGAGCCACTGT
AATCACAAACCTCCTCTCCGCTGTCCCTTACGTAGGAGGTGCCCTTGTACAATGAATTTGAGGCGGATTT
TCTGTAGACAACGCCACCCTAACCCGATTTTTCGCCTTTCACTTCCTATTCCCCTTCGTTATTGCAGCCG
CCACAGTACTTCACCTTCTATTTCTACATGAGACCGGGTCCAATAACCCAGCAGGGATTAACTCCGACGC
CGACAAAATCTCATTCCACCCCTACTTCTCGTACAAAGACCTCCTCGGTTTCGTAGCTATATTGCTTGGC
CTAACAACCCTAGCTCTTTTCGCACCTAACCTCCTAGGAGACCCGGACAATTTCACACCAGCCAACCCCC
TAGTTACCCCACCACACATCAAGCCCGAGTGATACTTCTTATTCGCCTATGCAATTCTCCGATCTATCCC
CAATAAACTAGGAGGGGTACTCGCCCTTTTATTCTCAATCCTCGTCCTCATAGTTGTCCCGATCCTCCAC
ACCTCCAAACA

>23
GTCTGATGAAACTTTGGTTCACTCTTAGGCCTATGTTTGGCCACCCAAATTCTTACCGGACTCTTCCTAG
CCATACACTACACCTCCGATATTTCAACAGCTTTTTCCTCTGTATGCCATATCTGCCGAGATGTAAGTTA
CGGCTGACTCATCCGGAATATCCACGCTAACGGAGCATCTTTCTTCTTTATCTGTATTTACATACATATC
GCCCGGGGACTCTACTACGGGTCCTACCTATATAAAGAAACCTGAAATATTGGAGTAGTATTACTACTTC
TAACTATAATGACTGCCTTTGTAGGCTACGTTCTTCCATGAGGACAAATATCCTTCTGAGGAGCCACTGT
AATCACAAACCTCCTCTCCGCTGTCCCTTACGTAGGAGGTGCCCTTGTACAATGAATTTGAGGCGGATTT
TCTGTAGACAACGCCACCCTAACCCGATTTTTCGCCTTTCACTTCCTATTCCCCTTCGTTATTGCAGCCG
CCACAGTACTTCACCTTCTATTTCTACATGAAACCGGGTCCAATAACCCAGCAGGGATTAACTCCGACGC
CGACAAAATCTCATTCCACCCCTACTTCTCGTACAAAGACCTCCTCGGTTTCGTAGCTATATTGCTTGGC
CTAACAACCCTAGCTCTTTTCGCACCTAACCTCCTAGGAGACCCGGACAATTTCACACCAGCCAACCCCC
TAGTTACCCCACCACACATCAAGCCCGAGTGATACTTCTTATTCGCCTATGCAATTCTCCGATCTATCCC
CAATAAACTAGGAGGGGTACTCGCCCTTTTATTCTCAATCCTCGTCCTCATAGTTGTCCCGATCCTCCAC
ACCTCCAAACA

>24
GTCTGATGAAACTTTGGTTCACTCTTAGGCCTATGTTTGGCCACCCAAATTCTTACCGGACTCTTCCTAG
CCATACACTACACCTCCGATATTTCAACAGCTTTTTCCTCTGTATGCCATATCTGCCGAGATGTAAGTTA
CGGCTGACTCATCCGGAATATCCACGCTAACGGAGCATCTTTCTTCTTTATCTGTATTTACATACATATC
GCCCGAGGACTCTACTACGGGTCCTACCTATATAAAGAAACCTGAAATATTGGAGTAGTATTACTACTTC
TAACTATAATGACTGCCTTTGTAGGCTACGTTCTTCCATGAGGACAAATATCCTTCTGAGGAGCCACTGT
AATCACAAACCTCCTCTCCGCTGTCCCTTACGTAGGAGGTGCCCTTGTACAATGAATTTGAGGCGGATTT
TCTGTAGACAACGCCACCCTAACCCGATTTTTCGCCTTTCACTTCCTATTCCCCTTCGTTATTGCAGCCG
CCACAGTACTTCACCTTCTATTTCTACATGAAACCGGGTCCAATAACCCAGCAGGGATTAACTCCGACGC
CGACAAAATCTCATTCCACCCCTACTTCTCGTACAAAGACCTCCTCGGTTTCGTAGCTATATTGCTTGGC
CTAACAACCCTAGCTCTTTTCGCACCTAACCTCCTAGGAGACCCGGACAATTTCACACCAGCCAACCCCC
TAGTTACCCCACCACACATCAAGCCCGAGTGATACTTCTTATTCGCCTATGCAATTCTCCGATCTATCCC
CAATAAACTAGGAGGGGTACTCGCCCTTTTATTCTCAATCCTCATCCTCATAGTTGTCCCGATCCTCCAC
ACCTCCAAACA

>25
GTCTGATGAAACTTTGGTTCACTCTTAGGCCTATGTTTGGCCACCCAAATTCTTACCGGACTCTTCCTAG
CCATACACTACACCTCCGATATTTCAACAGCTTTTTCCTCTGTATGCCATATCTGCCGAGATGTAAGTTA
CGGCTGACTCATCCGGAATATCCACGCTAACGGAGCATCTTTCTTCTTTATCTGTATTTACATACATATC
GCCCGAGGACTCTACTACGGGTCCTACCTATATAAAGAAACCTGAAATATTGGAGTAGTATTACTACTTC
TAACTATAATGACTGCCTTTGTAGGCTACGTTCTTCCATGAGGACAAATATCCTTCTGAGGAGCCACTGT
AATCACAAACCTCCTCTCCGCTGTCCCTTACGTAGGAGGTGCCCTTGTACAATGAATTTGAGGCGGATTT
TCTGTAGACAACGCCACCCTAACCCGATTTTTCGCCTTTCATTTCCTATTCCCCTTCGTTATTGCAGCCG
CCACAGTACTTCACCTTCTATTTCTACATGAAACCGGGTCCAATAACCCAGCAGGGATTAACTCCGACGC
CGACAAAATCTCATTCCACCCCTACTTCTCGTACAAAGACCTCCTCGGTTTCGTAGCTATATTGCTTGGC
CTAACAACCCTAGCTCTTTTCGCACCTAACCTCCTAGGAGACCCGGACAATTTCACACCAGCCAACCCCC
TAGTTACCCCACCACACATCAAGCCCGAGTGATACTTCTTATTCGCCTATGCAATTCTCCGATCTATCCC
CAATAAACTAGGAGGGGTACTCGCCCTTTTATTCTCAATCCTCGTCCTCATAGTTGTCCCGATCCTCCAC
ACCTCCAAACA

>26
GTCTGATGAAACTTTGGTTCACTCTTAGGCCTATGTTTGGCCACCCAAATTCTTACCGGACTCTTCCTAG
CCATACACTACACCTCCGATATTTCAACAGCTTTTTCCTCTGTGTGCCATATCTGCCGAGATGTAAGTTA
CGGCTGACTCATCCGGAATATCCACGCTAACGGAGCATCTTTCTTCTTTATCTGTATTTACATACATATC
GCCCGGGGACTCTACTACGGGTCCTACCTATATAAAGAAACCTGAAATATTGGAGTAGTATTACTACTTC
TAACTATAATGACTGCCTTTGTAGGCTACGTTCTTCCATGAGGACAAATATCCTTCTGAGGAGCCACTGT
AATCACAAACCTCCTCTCCGCTGTCCCTTACGTAGGAGGTGCCCTTGTACAATGAATTTGAGGCGGATTT
TCTGTAGACAACGCCACCCTAACCCGATTTTTCGCCTTTCACTTCCTATTCCCCTTCGTTATTGCAGCCG
CCACAGTACTTCACCTTCTATTTCTACATGAAACCGGGTCCAATAACCCAGCAGGGATTAACTCCGACGC
CGACAAAATCTCATTCCACCCCTACTTCTCGTACAAAGACCTCCTCGGTTTCGTAGCTATATTGCTTGGC
CTAACAACCCTAGCTCTTTTCGCACCTAACCTCCTGGGAGACCCGGACAATTTCACACCAGCCAACCCCC
TAGTTACCCCACCACACATCAAGCCCGAGTGATACTTCTTATTCGCCTATGCAATTCTCCGATCTATCCC
CAATAAACTAGGAGGGGTACTCGCCCTTTTATTCTCAATCCTCGTCCTCATAGTTGTCCCGATCCTCCAC
ACCTCCAAACA

>27
GTCTGATGAAACTTTGGTTCACTCTTAGGCCTATGTTTGGCCACCCAAATTCTTACCGGACTCTTCCTAG
CCATACACTACACCTCCGATATTTCAACAGCTTTTTCCTCTGTGTGCCATATCTGCCGAGATGTAAGTTA
CGGCTGACTCATCCGGAATATCCACGCTAACGGAGCATCTTTCTTCTTTATCTGTATTTACATACATATC
GCCCGGGGACTCTACTACGGGTCCTACCTATATAAAGAAACCTGAAATATTGGAGTAGTATTACTACTTC
TAACTATAATGACTGCCTTTGTAGGCTACGTTCTTCCATGAGGACAAATATCCTTCTGAGGAGCCACTGT
AATCACAAACCTCCTCTCCGCTGTCCCTTACGTAGGAGGTGCCCTTGTACAATGAATTTGAGGCGGATTT
TCTGTAGACAACGCCACCCTAACCCGATTTTTCGCCTTTCACTTCCTATTCCCCTTCGTTATTGCAGCCG
CCACAGTACTTCACCTTCTATTTCTACATGAAACCGGGTCCAATAACCCAGCAGGGATTAACTCCGACGC
CGACAAAATCTCATTCCACCCCTACTTCTCGTACAAAGACCTCCTCGGTTTCGTAGCTATATTGCTTGGC
CTAACAACCCTAGCTCTTTTCGCACCTAACCTCCTAGGAGACCCGGACAATTTCACACCAGCCAACCCCC
TAGTTACCCCACCACACATCAAGCCCGAGTGATACTTCTTATTCGCCTATGCAATTCTCCGATCTATCCC
CAATAAACTAGGAGGGGTACTCGCCCTTTTATTCTCAATCCTCGTCCTCATAGTTGTCCCAATCCTCCAC
ACCTCCAAACA

>28
GTCTGATGAAACTTTGGTTCACTCTTAGGCCTATGTTTGGCCACCCAAATTCTTACCGGACTCTTCCTAG
CCATACACTACACCTCCGATATTTCAACAGCTTTTTCCTCTGTATGCCATATCTGCCGAGATGTAAGTTA
CGGCTGACTCATCCGGAATATCCACGCTAACGGAGCATCTTTCTTCTTTATCTGTATTTACATACATATC
GCCCGAGGACTCTACTACGGGTCCTACCTATATAAAGAAACCTGAAATATTGGAGTAGTATTACTACTTC
TAACTATAATGACTGCCTTTGTAGGCTACGTTCTTCCATGAGGACAAATATCCTTCTGAGGAGCCACTGT
AATCACAAACCTCCTCTCCGCTGTCCCTTACGTAGGAGGTGCCCTTGTACAATGAATTTGAGGCGGATTT
TCTGTAGACAACGCCACCCTAACCCGATTTTTCGCCTTTCACTTCCTATTCCCCTTCGTTATTGCAGCCG
CCACAGTACTTCACCTTCTATTTCTACATGAAACCGGGTCCAATAACCCAGCAGGGATTAACTCCGACGC
CGACAAAATCTCATTCCACCCCTACTTCTCGTACAAAGACCTCCTCGGTTTCGTAGCTATATTGCTTGGC
CTAACAACCCTAACTCTTTTCGCACCTAACCTCCTAGGAGACCCGGACAATTTCACACCAGCCAACCCCC
TAGTTACCCCACCACACATCAAGCCCGAGTGATACTTCTTATTCGCCTATGCAATTCTCCGATCTATCCC
CAATAAACTAGGAGGGGTACTCGCCCTTTTATTCTCAATCCTCGTCCTCATAGTTGTCCCGATCCTCCAC
ACCTCCAAACA

>29
GTCTGATGAAACTTTGGTTCACTCTTAGGCCTATGTTTGGCCACCCAAATTCTTACCGGACTCTTCCTAG
CCATACACTACACCTCCGATATTTCAACAGCTTTTTCCTCTGTGTGCCATATCTGCCGAGATGTAAGTTA
CGGCTGACTCATCCGGAATATCCACGCTAACGGAGCATCTCTCTTCTTTATCTGTATTTACATACATATC
GCCCGGGGACTCTACTACGGGTCCTACCTATATAAAGAAACCTGAAATATTGGAGTAGTATTACTACTTC
TAACTATAATGACTGCCTTTGTAGGCTACGTTCTTCCATGAGGACAAATATCCTTCTGAGGAGCCACTGT
AATCACAAACCTCCTCTCCGCTGTCCCTTACGTAGGAGGTGCCCTTGTACAATGAATTTGAGGCGGATTT
TCTGTAGACAACGCCACCCTAACCCGATTTTTCGCCTTTCACTTCCTATTCCCCTTCGTTATTGCAGCCG
CCACAGTACTTCACCTTCTATTTCTACATGAAACCGGGTCCAATAACCCAGCAGGGATTAACTCCGACGC
CGACAAAATCTCATTCCACCCCTACTTCTCGTACAAAGACCTCCTCGGTTTCGTAGCTATATTGCTTGGC
CTAACAACCCTAGCTCTTTTCGCACCTAACCTCCTAGGAGACCCGGACAATTTCACACCAGCCAACCCCC
TAGTTACCCCACCACACATCAAGCCCGAGTGATACTTCTTATTCGCCTATGCAATTCTCCGATCTATCCC
CAATAAACTAGGAGGGGTACTCGCCCTTTTATTCTCAATCCTCGTCCTCATAGTTGTCCCGATCCTCCAC
ACCTCCAAACA

>30
GTCTGATGAAACTTTGGTTCACTCTTAGGCCTATGTTTGGCCACCCAAATTCTTACCGGACTCTTCCTAG
CCATACACTACACCTCCGATATTTCAACAGCTTTTTCCTCTGTGTGCCATATCTGCCGAGATGTAAGTTA
CGGCTGACTCATCCGGAATATCCACGCTAACGGAGCATCTTTCTTCTTTATCTGTATTTACATACATATC
GCCCGGGGACTCTACTACGGGTCCTACCTATATAAAGAAACCTGAAATATTGGAGTAGTATTACTACTTC
TAACTATAATGACTGCCTTTGTAGGCTACGTTCTTCCATGAGGACAAATATCCTTCTGAGGAGCCACTGT
TATCACAAACCTCCTCTCCGCTGTCCCTTACGTAGGAGGTGCCCTTGTACAATGAATTTGAGGCGGATTT
TCTGTAGACAACGCCACCCTAACCCGATTTTTCGCCTTTCACTTCCTATTCCCCTTCGTTATTGCAGCCG
CCACAGTACTTCACCTTCTATTTCTACATGAAACCGGGTCCAATAACCCAGCAGGGATTAACTCCGACGC
CGACAAAATCTCATTCCACCCCTACTTCTCGTACAAAGACCTCCTCGGTTTCGTAGCTATATTGCTTGGC
CTAACAACCCTAGCTCTTTTCGCACCTAACCTCCTAGGAGACCCGGACAATTTCACACCAGCCAACCCCC
TAGTTACCCCACCACACATCAAGCCCGAGTGATACTTCTTATTCGCCTATGCAATTCTCCGATCTATCCC
CAATAAACTAGGAGGGGTACTCGCCCTTTTATTCTCAATCCTCGTCCTCATAGTTGTCCCGATCCTCCAC
ACCTCCAAACA

>31
GTCTGATGAAACTTTGGTTCACTCTTAGGCCTATGTTTGGCCACCCAAATTCTTACCGGACTCTTCCTAG
CCATACACTACACCTCCGATATTTCAACAGCTTTTTCCTCTGTATGCCATATCTGCCGAGATGTAAGTTA
CGGCTGACTCATCCGGAATATCCACGCTAACGGAGCATCTTTCTTCTTTATCTGTATTTATATACATATC
GCCCGAGGACTCTACTACGGGTCCTACCTATATAAAGAAACCTGAAATATTGGAGTAGTATTACTACTTC
TAACTATAATGACTGCCTTTGTAGGCTACGTTCTTCCATGAGGACAAATATCCTTCTGAGGAGCCACTGT
AATCACAAACCTCCTCTCCGCTGTCCCTTACGTAGGAGGTGCCCTTGTACAATGAATTTGAGGCGGATTT
TCTGTAGACAACGCCACCCTAACCCGATTTTTCGCCTTTCACTTCCTATTCCCCTTCGTTATTGCAGCCG
CCACAGTACTTCACCTTCTATTTCTACATGAAACCGGGTCCAATAACCCAGCAGGGATTAACTCCGACGC
CGACAAAATCTCATTCCACCCCTACTTCTCGTACAAAGACCTCCTCGGTTTCGTAGCTATATTGCTTGGC
CTAACAACCCTAGCTCTTTTCGCACCTAACCTCCTAGGAGACCCGGACAATTTCACACCAGCCAACCCCC
TAGTTACCCCACCACACATCAAGCCCGAGTGATACTTCTTATTCGCCTATGCAATTCTCCGATCTATCCC
CAATAAACTAGGAGGGGTACTCGCCCTTTTATTCTCAATCCTCGTCCTCATAGTTGTCCCGATCCTCCAC
ACCTCCAAACA

>32
GTCTGATGAAACTTTGGTTCACTCTTAGGCCTATGTTTGGCCACCCAAATTCTTACCGGACTCTTCCTAG
CCATACACTACACCTCCGATATTTCAACAGCTTTTTCCTCTGTGTGCCATATCTGCCGAGATGTAAGTTA
CGGCTGACTCATCCGGAATATCCACGCTAACGGAGCATCTTTCTTCTTTATCTGTATTTACATACATATC
GCCCGAGGACTCTACTACGGGTCCTACTTATATAAAGAAACCTGAAATATTGGAGTAGTATTACTACTTC
TAACTATAATGACTGCCTTTGTAGGCTACGTTCTTCCATGAGGACAAATATCCTTCTGAGGAGCCACTGT
AATCACAAACCTCCTCTCCGCTGTCCCTTACGTAGGAGGTGCCCTTGTACAATGAATTTGAGGCGGATTT
TCTGTAGACAACGCCACCCTAACCCGATTTTTCGCCTTTCACTTCCTATTCCCCTTCGTTATTGCAGCCG
CCACAGTACTTCACCTTCTATTTCTACATGAAACCGGGTCCAATAACCCAGCGGGGATTAACTCCGACGC
CGACAAAATCTCATTCCACCCTTACTTCTCGTACAAAGACCTCCTCGGTTTCGTAGCTATATTGCTTGGC
CTAACAACCCTAGCTCTTTTCGCACCTAACCTCCTAGGAGACCCGGACAATTTCACACCAGCCAACCCCC
TAGTTACCCCACCACACATCAAGCCCGAGTGGTACTTCTTATTCGCCTATGCAATTCTCCGATCTATCCC
CAATAAACTAGGAGGGGTACTCGCCCTTTTATTCTCAATCCTCGTCCTCATAGTTGTCCCGATCCTACAC
ACCTCTAAACA

>33
GTCTGATGAAACTTTGGTTCACTCTTAGGCCTATGTTTGGCCACCCAAATTCTTACCGGACTCTTCCTAG
CCATACACTACACCTCCGATATTTCAACAGCTTTTTCCTCTGTGTGCCATATCTGCCGAGATGTAAGTTA
CGGCTGACTCATCCGGAATATCCACGCTAACGGAGCATCTTTCTTCTTTATCTGTATTTACATACATATC
GCCCGAGGACTCTACTACGGGTCCTACTTATATAAAGAAACCTGAAATATTGGAGTAGTATTACTACTTC
TAACTATAATGACTGCCTTTGTAGGCTACGTTCTTCCATGAGGACAAATATCCTTCTGAGGAGCCACTGT
AATCACAAACCTCCTCTCCGCTGTCCCTTACGTAGGAGGTGCCCTTGTACAATGAATTTGAGGCGGATTT
TCTGTAGACAACGCCACCCTAACCCGATTTTTCGCCTTTCACTTCCTATTCCCCTTCGTTATTGCAGCCG
CCACAGTACTTCACCTTCTATTTCTACATGAAACCGGGTCCAATAACCCAGCGGGGATTAACTCCGACGC
CGACAAAATCTCGTTCCACCCCTACTTCTCGTACAAAGACCTCCTCGGTTTCGTAGCTATATTGCTTGGC
CTAACAACCCTAGCTCTTTTCGCACCTAACCTCCTAGGAGACCCGGACAATTTCACACCAGCCAACCCCC
TAGTTACCCCACCACACATCAAGCCCGAGTGGTACTTCTTATTCGCCTATGCAATTCTCCGATCTATCCC
CAATAAACTAGGAGGGGTACTCGCCCTTTTATTCTCGATCCTCGTCCTCATAGTTGTCCCGATCCTCCAC
ACCTCTAAACA

>34
GTCTGATGAAACTTTGGTTCACTCTTAGGCCTATGTTTGGCCACCCAAATTCTTACCGGACTCTTCCTAG
CCATACACTACACCTCCGATATTTCAACAGCTTTTTCCTCTGTGTGCCATATCTGCCGAGATGTAAGTTA
CGGCTGACTCATCCGGAATATCCACGCTAACGGAGCATCTTTCTTCTTTATCTGTATTTACATACATATC
GCCCGGGGACTCTACTACGGGTCCTACCTATATAAAGAAACCTGAAATATTGGAGTAGTATTACTACTTC
TAACTATAATGACTGCCTTTGTAGGCTACGTTCTTCCATGAGGACAAATATCCTTCTGAGGAGCCACTGT
AATCACAAACCTCCTCTCCGCTGTCCCTTACGTAGGAGGTGCCCTTGTACAATGAATTTGAGGCGGATTT
TCTGTAGACAACGCCACCCTAACCCGATTTTTCGCCTTTCACTTCCTATTCCCCTTCGTTATTGCAGCCG
CCACAGTACTTCACCTTCTATTTCTACATGAAACCGGGTCCAATAACCCAGCAGGTATTAACTCCGACGC
CGACAAAATCTCATTCCACCCCTACTTCTCGTACAAAGACCTCCTCGGTTTCGTAGCTATATTGCTTGGC
CTAACAACCCTAGCTCTTTTCGCACCTAACCTCCTAGGAGACCCGGACAATTTCACACCAGCCAACCCCC
TAGTTACCCCACCACACATCAAGCCCGAGTGATACTTCTTATTCGCCTATGCAATTCTCCGATCTATCCC
CAATAAACTAGGAGGGGTACTCGCCCTTTTATTCTCAATCCTCGTCCTCATAGTTGTCCCGATCCTCCAC
ACCTCCAAACA

>35
GTCTGATGAAACTTTGGTTCACTCTTAGGCCTATGTTTGGCCACCCAAATTCTTACCGGACTCTTCCTAG
CCATACACTACACCTCCGATATTTCAACAGCTTTTTCCTCTGTGTGCCATATCTGCCGAGATGTAAGTTA
CGGCTGACTCATCCGGAATATCCACGCTAACGGAGCATCTTTCTTCTTTATCTGTATTTACATACATATC
GCCCGGGGACTCTACTACGGGTCCTACCTATATAAAGAAACCTGAAATATTGGAGTAGTATTACTACTTC
TAACTATAATGACTGCCTTTGTAGGCTACGTTCTTCCATGAGGACAAATATCCTTCTGAGGAGCCACTGT
AATCACAAACCTCCTCTCCGCTGTCCCTTACATAGGAGGTGCCCTTGTACAATGAATTTGAGGCGGATTT
TCTGTAGACAACGCCACCCTAACCCGATTTTTCGCCTTTCACTTCCTATTCCCCTTCGTTATTGCAGCCG
CCACAGTACTTCACCTTCTATTTCTACATGAAACCGGGTCCAATAACCCAGCAGGGATTAACTCCGACGC
CGACAAAATCTCATTCCACCCCTACTTCTCGTACAAAGACCTCCTCGGTTTCGTAGCTATATTGCTTGGC
CTAACAACCCTAGCTCTTTTCGCACCTAACCTCCTAGGAGACCCGGACAATTTCACACCAGCCAACCCCC
TAGTTACCCCACCACACATCAAGCCCGAGTGATACTTCTTATTCGCCTATGCAATTCTCCGATCTATCCC
CAATAAACTAGGAGGGGTACTCGCCCTTTTATTCTCAATCCTCGTCCTCATAGTTGTCCCGATCCTCCAC
ACCTCCAAACA

>36
GTCTGATGAAACTTTGGTTCACTCTTAGGCCTATGTTTGGCCACCCAAATTCTTACCGGACTCTTCCTAG
CCATACACTACACCTCCGATATTTCAACAGCTTTTTCCTCTGTGTGCCATATCTGCCGAGATGTAAGTTA
CGGCTGACTCATCCGGAATATCCACGCTAACGGAGCATCTTTCTTCTTTATCTGTATTTACATACATATC
GCCCGGGGACTCTACTACGGGTCCTACCTATATAAAGAAACCTGAAATATTGGAGTAGTATTACTACTTC
TAACTATAATGACTGCCTTTGTAGGCTACGTTCTTCCATGAGGACAAATATCCTTCTGAGGAGCCACTGT
AATCACAAACCTCCTCTCCGCTGTCCCTTACGTAGGAGGTGCCCTTGTACAATGAATTTGAGGCGGATTT
TCTGTAGACAACGCCACCCTAACCCGATTTTTCGCCTTTCACTTCCTATTCCCCTTCGTTATTGCAGCCG
CCACAGTACTTCACCTTCTATTTCTACATGAAACCGGGTCCAATAACCCAGCAGGGATTAACTCCGACGC
CGACAAAATCTCATTCCACCCCTACTTCTCGTACAAAGACCTCCTCGGTTTCGTAGCTATATTGCTTGGC
CTAACAACCCTAGCTCTTTTCACACCTAACCTCCTAGGAGACCCGGACAATTTCACACCAGCCAACCCCC
TAGTTACCCCACCACACATCAAGCCCGAGTGATACTTCTTATTCGCCTATGCAATTCTCCGATCTATCCC
CAATAAACTAGGAGGGGTACTCGCCCTTTTATTCTCAATCCTCGTCCTCATAGTTGTCCCGATCCTCCAC
ACCTCCAAACA

>37
GTCTGATGAAACTTTGGTTCACTCTTAGGCCTATGTTTGGCCACCCAAATTCTTACCGGACTCTTCCTAG
CCATACACTACACCTCCGATATTTCAACAGCTTTTTCCTCTATGTGCCATATCTGCCGAGATGTAAGTTA
CGGCTGACTCATCCGGAATATCCACGCTAACGGAGCATCTTTCTTCTTTATCTGTATTTACATACATATC
GCCCGGGGACTCTACTACGGGTCCTACCTATATAAAGAAACCTGAAATATTGGAGTAGTATTACTACTTC
TAACTATAATGACTGCCTTTGTAGGCTACGTTCTTCCATGAGGACAAATATCCTTCTGAGGAGCCACTGT
AATCACAAACCTCCTCTCCGCTGTCCCTTACGTAGGAGGTGCCCTTGTACAATGAATTTGAGGCGGATTT
TCTGTAGACAACGCCACCCTAACCCGATTTTTCGCCTTTCACTTCCTATTCCCCTTCGTTATTGCAGCCG
CCACAGTACTTCACCTTCTATTTCTACATGAAACCGGGTCCAATAACCCAGCAGGGATTAACTCCGACGC
CGACAAAATCTCATTCCACCCCTACTTCTCGTACAAAGACCTCCTCGGTTTCGTAGCTATATTGCTTGGC
CTAACAACCCTAGCTCTTTTCGCACCTAACCTCCTAGGAGACCCGGACAATTTCACACCAGCCAACCCCC
TAGTTACCCCACCACACATCAAGCCCGAGTGATACTTCTTATTCGCCTATGCAATTCTCCGATCTATCCC
CAATAAACTAGGAGGGGTACTCGCCCTTTTATTCTCAATCCTCGTCCTCATAGTTGTCCCGATCCTCCAC
ACCTCCAAACA

>38
GTCTGATGAAACTTTGGTTCACTCTTAGGCCTATGTTTGGCCACCCAAATTCTTACCGGACTCTTCCTAG
CCATACACTACACCTCCGATATTTCAACAGCTTTTTCCTCTGTGTGCCATATCTGCCGAGATGTAAGTTA
CGGCTGACTCATCCGGAATATCCACGCTAACGGAGCATCTTTCTTCTTTATCTGTATTTACATACATATC
GCCCGGGGACTCTACTACGGGTCCTACCTATATAAAGAAACCTGAAATATTGGAGTAGTATTACTACTTC
TAACTATAATGACTGCCTTTGTAGGCTACGTTCTTCCATGAGGACAAATATCCTTCTGAGGGGCCACTGT
AATCACAAACCTCCTCTCCGCTGTCCCTTACGTAGGAGGTGCCCTTGTACAATGAATTTGAGGCGGATTT
TCTGTAGACAACGCCACCCTAACCCGATTTTTCGCCTTTCACTTCCTATTCCCCTTCGTTATTGCAGCCG
CCACAGTACTTCACCTTCTATTTCTACATGAAACCGGGTCCAATAACCCAGCAGGGATTAACTCCGACGC
CGACAAAATCTCATTCCACCCCTACTTCTCGTACAAAGACCTCCTCGGTTTCGTAGCTATATTGCTTGGC
CTAACAACCCTAGCTCTTTTCGCACCTAACCTCCTAGGAGACCCGGACAATTTCACACCAGCCAACCCCC
TAGTTACCCCACCACACATCAAGCCCGAGTGATACTTCTTATTCGCCTATGCAATTCTCCGATCTATCCC
CAATAAACTAGGAGGGGTACTCGCCCTTTTATTCTCAATCCTCGTCCTCATAGTTGTCCCGATCCTCCAC
ACCTCCAAACA

>39
GTCTGATGAAACTTTGGTTCACTCTTAGGCCTATGTTTGGCCACCCAAATTCTTACCGGACTCTTCCTAG
CCATACACTACACCTCCGATATTTCAACAGCTTTTTCCTCTGTGTGCCATATCTGCCGAGATGTAAGTTA
CGGCTGACTCATCCGGAATATCCACGCTAACGGAGCATCTTTCTTCTTTATCTGTATTTACATACATATC
GCCCGGGGACTCTACTACGGGTCCTACCTATATAAAGAAACCTGAAATATTGGAGTAGTATTACTGCTTC
TAACTATAATGACTGCCTTTGTAGGCTACGTTCTTCCATGAGGACAAATATCCTTCTGAGGAGCCACTGT
AATCACAAACCTCCTCTCCGCTGTCCCTTACGTAGGAGGTGCCCTTGTACAATGAATTTGAGGCGGATTT
TCTGTAGACAACGCCACCCTAACCCGATTTTTCGCCTTTCACTTCCTATTCCCCTTCGTTATTGCAGCCG
CCACAGTACTTCACCTTCTATTTCTACATGAAACCGGGTCCAATAACCCAGCAGGGATTAACTCCGACGC
CGACAAAATCTCATTCCACCCCTACTTCTCGTACAAAGACCTCCTCGGTTTCGTAGCTATATTGCTTGGC
CTAACAACCCTAGCTCTTTTCGCACCTAACCTCCTAGGAGACCCGGACAATTTCACACCAGCCAACCCCC
TAGTTACCCCACCACACATCAAGCCCGAGTGATACTTCTTATTCGCCTATGCAATTCTCCGATCTATCCC
CAATAAACTAGGAGGGGTACTCGCCCTTTTATTCTCAATCCTCGTCCTCATAGTTGTCCCGATCCTCCAC
ACCTCCAAACA

>40
GTCTGATGAAACTTTGGTTCACTCTTAGGCCTATGTTTGGCCACCCAAATTCTTACCGGACTCTTCCTAG
CCATACACTACACCTCCGATATTTCAACAGCTTTTTCCTCTGTATGCCATATCTGCCGAGATGTAAGTTA
CGGCTGACTCATCCGGAATATCCACGCTAACGGAGCATCTTTCTTCTTTATCTGTATTTACATACATATC
GCCCGGGGACTCTACTACGGGTCCTACCTATATAAAGAAACCTGAAATATTGGAGTAGTATTACTACTTC
TAACTATAATGACTGCCTTTGTAGGCTACGTTCTTCCATGAGGACAAATATCCTTCTGAGGAGCCACTGT
AATCACAAACCTCCTCTCCGCTGTCCCTTACGTAGGAGGTGCCCTTGTACAATGAATTTGAGGCGGATTT
TCTGTAGACAACGCCACCCTAACCCGATTTTTCGCCTTTCACTTCCTATTCCCCTTCGTTATTGCAGCCG
CCACAGTACTTCACCTTCTATTTCTACATGAAACCGGGTCCAATAACCCAGCAGGTATTAACTCCGACGC
CGACAAAATCTCATTCCACCCCTACTTCTCGTACAAAGACCTCCTCGGTTTCGTAGCTATATTGCTTGGC
CTAACAACCCTAGCTCTTTTCGCACCTAACCTCCTAGGAGACCCGGACAATTTCACACCAGCCAACCCCC
TAGTTACCCCACCACACATCAAGCCCGAGTGATACTTCTTATTCGCCTATGCAATTCTCCGATCTATCCC
CAATAAACTAGGAGGGGTACTCGCCCTTTTATTCTCAATCCTCGTCCTCATAGTTGTCCCGATCCTCCAC
ACCTCCAAACA

>41
GTCTGATGAAACTTTGGTTCACTCTTAGGCCTATGTTTGGCCACCCAAATTCTTACCGGACTCTTCCTAG
CCATACACTACACCTCCGATATTTCAACAGCTTTTTCCTCTGTATGCCATATCTGCCGAGATGTAAGTTA
CGGCTGACTCATCCGGAATATCCACGCTAACGGAGCATCTTTCTTCTTTATCTGTATTTACATACATATC
GCCCGGGGACTCTACTACGGGTCCTACCTATATAAAGAAACCTGAAATATTGGAGTAGTATTACTACTTC
TAACTATAATGACTGCCTTTGTGGGCTACGTTCTTCCATGAGGACAAATATCCTTCTGAGGAGCCACTGT
AATCACAAACCTCCTCTCCGCTGTCCCTTACGTAGGAGGTGCCCTTGTACAATGAATTTGAGGCGGATTT
TCTGTAGACAACGCCACCCTAACCCGATTTTTCGCCTTTCACTTCCTATTCCCCTTCGTTATTGCAGCCG
CCACAGTACTTCACCTTCTATTTCTACATGAAACCGGGTCCAATAACCCAGCAGGGATTAACTCCGACGC
CGACAAAATCTCATTCCACCCCTACTTCTCGTACAAAGACCTCCTCGGTTTCGTAGCTATATTGCTTGGC
CTAACAACCCTAGCTCTTTTCGCACCTAACCTCCTAGGAGACCCGGACAATTTCACACCAGCCAACCCCC
TAGTTACCCCACCACACATCAAGCCCGAGTGATACTTCTTATTCGCCTATGCAATTCTCCGATCTATCCC
CAATAAACTAGGAGGGGTACTCGCCCTTTTATTCTCAATCCTCGTCCTCATAGTTGTCCCGATCCTCCAC
ACCTCCAAACA

>42
GTCTGATGAAACTTTGGTTCACTCTTAGGCCTATGTTTGGCCACCCAAATTCTTACCGGACTCTTCCTAG
CCATACACTACACCTCCGATATTTCAACAGCTTTTTCCTCTGTGTGCCATATCTGCCGAGATGTAAGTTA
CGGCTGACTCATCCGGAATATCCACGCTAACGGAGCATCTTTCTTCTTTATCTGTATTTATATACATATC
GCCCGGGGACTCTACTACGGGTCCTACCTATATAAAGAAACCTGAAATATTGGAGTAGTATTACTACTTC
TAACTATAATGACTGCCTTTGTAGGCTACGTTCTTCCATGAGGACAAATATCCTTCTGAGGAGCCACTGT
AATCACAAACCTCCTCTCCGCTGTCCCTTACGTAGGAGGTGCCCTTGTACAATGAATTTGAGGCGGATTT
TCTGTAGACAACGCCACCCTAACCCGATTTTTCGCCTTTCACTTCCTATTCCCCTTCGTTATTGCAGCCG
CCACAGTACTTCACCTTCTATTTCTACATGAGACCGGGTCCAATAACCCAGCAGGGATTAACTCCGACGC
CGACAAAATCTCATTCCACCCCTACTTCTCGTACAAAGACCTCCTCGGTTTCGTAGCTATATTGCTTGGC
CTAACAACCCTAGCTCTTTTCGCACCTAACCTCCTAGGAGACCCGGACAATTTCACACCAGCCAACCCCC
TAGTTACCCCACCACACATCAAGCCCGAGTGATACTTCTTATTCGCCTATGCAATTCTCCGATCTATCCC
CAATAAACTAGGAGGGGTACTCGCCCTTTTATTCTCAATCCTCGTCCTCATAGTTGTCCCGATCCTCCAC
ACCTCCAAACA

>43
GTCTGATGAAACTTTGGTTCACTCTTAGGCCTATGTTTGGCCACCCAAATTCTTACCGGACTCTTCCTAG
CCATACACTACACCTCCGATATTTCAACAGCTTTTTCCTCTGTGTGCCATATCTGCCGAGATGTAAGTTA
CGGCTGACTCATCCGGAATATCCACGCTAACGGAGCATCTTTCTTCTTTATCTGTATTTATATACATATC
GCCCGGGGACTCTACTACGGGTCCTACCTATATAAAGAAACCTGAAATATTGGGGTAGTATTACTACTTC
TAACTATAATGACTGCCTTTGTAGGCTACGTTCTTCCATGAGGACAAATATCCTTCTGAGGAGCCACTGT
AATCACAAACCTCCTCTCCGCTGTCCCTTACGTAGGAGGTGCCCTTGTACAATGAATTTGAGGCGGATTT
TCTGTAGACAACGCCACCCTAACCCGATTTTTCGCCTTTCACTTCCTATTCCCCTTCGTTATTGCAGCCG
CCACAGTACTTCACCTTCTATTTCTACATGAAACCGGGTCCAATAACCCAGCAGGGATTAACTCCGACGC
CGACAAAATCTCATTCCACCCCTACTTCTCGTACAAAGACCTCCTCGGTTTCGTAGCTATATTGCTTGGC
CTAACAACCCTAGCTCTTTTCGCACCTAACCTCCTAGGAGACCCGGACAATTTCACACCAGCCAACCCCC
TAGTTACCCCACCACACATCAAGCCCGAGTGATACTTCTTATTCGCCTATGCAATTCTCCGATCTATCCC
CAATAAACTAGGAGGGGTACTCGCCCTTTTATTCTCAATCCTCGTCCTCATAGTTGTCCCGATCCTCCAC
ACCTCCAAACA

>44
GTCTGATGAAACTTTGGTTCACTCTTAGGCCTATGTTTGGCCACCCAAATTCTTACCGGACTCTTCCTAG
CCATACACTACACCTCCGATATTTCAACAGCTTTTTCCTCTGTGTGCCATATCTGCCGAGATGTAAGTTA
CGGCTGACTCATCCGGAATATCCACGCTAACGGAGCATCTTTCTTCTTTATCTGTATTTACATACATATC
GCCCGGGGACTCTACTACGGGTCCTACCTATATAAAGAAACCTGAAATATTGGAGTAGTATTACTACTTC
TAACTATAATGACTGCCTTTGTAGGCTACGTTCTTCCATGAGGACAAATATCCTTCTGAGGAGCCACTGT
AATCACAAACCTCCTCTCCGCTGTCCCTTACGTAGGAGGTGCCCTTGTACAATGAATTTGAGGCGGATTT
TCTGTAGACAACGCCACCCTAACCCGATTTTTCGCCTTTCACTTCCTATTCCCCTTCGTTATTGCAGCCG
CCACAGTACTTCACCTTCTATTTCTACATGAAACCGGGTCCAACAACCCAGCAGGGATTAACTCCGACGC
CGACAAAATCTCATTCCACCCCTACTTCTCGTACAAAGACCTCCTCGGTTTCGTAGCTATATTGCTTGGC
CTAACAACCCTAGCTCTTTTCGCACCTAACCTCCTAGGAGACCCGGACAATTTCACACCAGCCAACCCCC
TAGTTACCCCACCACACATCAAGCCCGAGTGATACTTCTTGTTCGCCTATGCAATTCTCCGATCTATCCC
CAATAAACTAGGAGGGGTACTCGCCCTTTTATTCTCAATCCTCGTCCTCATAGTTGTCCCGATCCTCCAC
ACCTCCAAACA

>45
GTCTGATGAAACTTTGGTTCACTCTTAGGCCTATGTTTGGCCACCCAAATTCTTACCGGACTCTTCCTAG
CCATACACTACACCTCCGATATTTCAACAGCTTTTTCCTCTGTATGCCATATCTGCCGAGATGTAAGTTA
CGGCTGACTCATCCGGAATATCCACGCTAACGGAGCATCTTTCTTCTTTATCTGTATTTACATACATATC
GCCCGGGGACTCTACTACGGGTCCTACCTATATAAAGAAACCTGAAATATTGGAGTGGTATTACTACTTC
TAACTATAATGACTGCCTTTGTAGGCTACGTTCTTCCATGAGGACAAATATCCTTCTGAGGAGCCACTGT
AATCACAAACCTCCTCTCCGCTGTCCCTTACGTAGGAGGTGCCCTTGTACAATGAATTTGAGGCGGATTT
TCTGTAGACAACGCCACCCTAACCCGATTTTTCGCCTTTCACTTCCTATTCCCCTTCGTTATTGCAGCCG
CCACAGTACTTCACCTTCTATTTCTACATGAAACCGGGTCCAATAACCCAGCAGGGATTAACTCCGACGC
CGACAAAATCTCATTCCACCCCTACTTCTCGTACAAAGACCTCCTCGGTTTCGTAGCTATATTGCTTGGC
CTAACAACCCTAGCTCTTTTCGCACCTAACCTCCTAGGAGACCCGGACAATTTCACACCAGCCAACCCCC
TAGTTACCCCACCACACATCAAGCCCGAGTGATACTTCTTATTCGCCTATGCAATTCTCCGATCTATCCC
CAATAAACTAGGAGGGGTACTCGCCCTTTTATTCTCAATCCTCGTCCTCATAGTTGTCCCGATCCTCCAC
ACCTCCAAACA

>46
GTCTGATGAAACTTTGGTTCACTCTTAGGCCTATGTTTGGCCACCCAAATTCTTACCGGACTCTTCCTAG
CCATACACTACACCTCCGATATTTCAACAGCTTTTTCCTCTGTATGCCATATCTGCCGAGATGTAAGTTA
CGGCTGACTCATCCGGAATATCCACGCTAACGGAGCATCTTTCTTCTTTATCTGTATTTACATACATATC
GCCCGGGGACTCTACTACGGGTCCTACCTATATAAAGAAACCTGAAATATTGGAGTAGTATTACTACTTC
TAACTATAATGACTGCCTTTGTAGGCTACGTTCTTCCATGAGGACAAATATCCTTCTGAGGAGCCACTGT
AATCACAAACCTCCTCTCCGCTGTCCCTTATGTAGGAGGTGCCCTTGTACAATGAATTTGAGGCGGATTT
TCTGTAGACAACGCCACCCTAACCCGATTTTTCGCCTTTCACTTCCTATTCCCCTTCGTTATTGCAGCCG
CCACAGTACTTCACCTTCTATTTCTACATGAAACCGGGTCCAATAACCCAGCAGGGATTAACTCCGACGC
CGACAAAATCTCATTCCACCCCTACTTCTCGTACAAAGACCTCCTCGGTTTCGTAGCTATATTGCTTGGC
CTAACAACCCTAGCTCTTTTCGCACCTAACCTCCTAGGAGACCCGGACAATTTCACACCAGCCAACCCCC
TAGTTACCCCACCACACATCAAGCCCGAGTGATACTTCTTATTCGCCTATGCAATTCTCCGATCTATCCC
CAATAAACTAGGAGGGGTACTCGCCCTTTTATTCTCAATCCTCGTCCTCATAGTTGTCCCGATCCTCCAC
ACCTCCAAACA

>47
GTCTGATGAAACTTTGGTTCACTCTTAGGCCTATGTTTGGCCACCCAAATTCTTACCGGACTCTTCCTAG
CCATACACTACACCTCCGATATTTCAACAGCTTTTTCCTCTGTATGCCATATCTGCCGAGATGTAAGTTA
CGGCTGACTCATCCGGAATATCCACGCTAACGGAGCATCTTTCTTCTTTATCTGTATTTACATACATATC
GCCCGGGGACTCTACTACGGGTCCTACCTATATAAAGAAACCTGAAATATTGGAGTAGTATTACTACTTC
TAACTATAATGACTGCCTTTGTAGGCTACGTTCTTCCATGAGGACAAATATCCTTCTGAGGAGCCACTGT
AATCACAAACCTCCTCTCCGCTGTCCCTTACGTAGGAGGTGCCCTTGTACAATGAATTTGAGGCGGATTT
TCTGTAGACAACGCCACCCTAACCCGATTTTTCGCCTTTCACTTCCTATTCCCCTTCGTTATTGCAGCCG
CCACAGTACTTCACCTTCTATTTCTACATGAAACCGGGTCCAATAACCCAGCAGGGATTAACTCCGACGC
CGACAAAATCTCATTCCACCCCTACTTCTCGTACAAAGACCTCCTCGGTTTCGTAGCTATATTGCTTGGC
CTAACAACCCTAGCTCTTTTCGCACCTAACCTCCTAGGAGACCCGGACAATTTCACACCAGCCAACCCCC
TAGTTACCCCACCACACATCAAGCCCGAGTGATACTTCTTATTCGCCTATGCAATTCTCCGATCTATCCC
CAATAAACTAGGAGGGGTACTCGCCCTTTTATTCTCAATCCTCATCCTCATAGTTGTCCCGATCCTCCAC
ACCTCCAAACA

>48
GTCTGATGAAACTTTGGTTCACTCTTAGGCCTATGTTTGGCCACCCAAATTCTTACCGGACTCTTCCTAG
CCATACACTACACCTCCGATATTTCAACAGCTTTTTCCTCTGTATGCCATATCTGCCGAGATGTAAGTTA
CGGCTGACTCATCCGGAATATCCACGCTAACGGAGCATCTTTCTTCTTTATCTGTATTTACATACATATC
GCCCGGGGACTCTACTACGGGTCCTACCTATATAAAGAAACCTGAAATATTGGAGTAGTATTACTACTTC
TAACTATAATGACTGCCTTTGTAGGCTACGTTCTTCCATGAGGACAAATATCCTTCTGAGGAGCCACTGT
AATCACAAACCTCCTCTCCGCTGTCCCTTACGTAGGAGGTGCCCTTGTACAATGAATTTGAGGCGGATTT
TCTGTAGACAACGCCACCCTAACCCGATTTTTCGCCTTTCACTTCCTATTCCCCTTCGTTATTGCAGCCG
CCACAGTACTTCACCTTCTATTTCTACATGAGACCGGGTCCAATAACCCAGCAGGGATTAACTCCGACGC
CGACAAAATCTCATTCCACCCCTACTTCTCGTACAAAGACCTCCTCGGTTTCGTAGCTATATTGCTTGGC
CTAACAACCCTAGCTCTTTTCGCACCTAACCTCCTAGGAGACCCGGACAATTTCACACCAGCCAACCCCC
TAGTTACCCCACCACACATCAAGCCCGAGTGATACTTCTTATTCGCCTATGCAATTCTCCGATCTATCCC
CAATAAACTAGGAGGGGTACTCGCCCTTTTATTCTCAATCCTCGTCCTCATAGTTGTCCCGATCCTCCAC
ACCTCCAAACA

>49
GTCTGATGAAACTTTGGTTCACTCTTAGGCCTATGTTTGGCCACCCAAATTCTTACCGGACTCTTCCTAG
CCATACACTACACCTCCGATATTTCAACAGCTTTTTCCTCTGTATGCCATATCTGCCGAGATGTAAGTTA
CGGCTGACTCATCCGGAATATCCACGCTAACGGAGCATCTTTCTTCTTTATCTGTATTTACATACATATC
GCCCGGGGACTCTACTACGGGTCCTACCTATATAAAGAAACCTGAAATATCGGAGTAGTATTACTACTTC
TAACTATAATGACTGCCTTTGTAGGCTACGTTCTTCCATGAGGACAAATATCCTTCTGAGGAGCCACTGT
AATCACAAACCTCCTCTCCGCTGTCCCTTACGTAGGAGGTGCCCTTGTACAATGAATTTGAGGCGGATTT
TCTGTAGACAACGCCACCCTAACCCGATTTTTCGCCTTTCACTTCCTATTCCCCTTCGTTATTGCAGCCG
CCACAGTACTTCACCTTCTATTTCTACATGAAACCGGGTCCAATAACCCAGCAGGGATTAACTCCGACGC
CGACAAAATCTCATTCCACCCCTACTTCTCGTACAAAGACCTCCTCGGTTTCGTAGCTATATTGCTTGGC
CTAACAACCCTAGCTCTTTTCGCACCTAACCTCCTAGGAGACCCGGACAATTTCACACCAGCCAACCCCC
TAGTTACCCCACCACACATCAAGCCCGAGTGATACTTCTTATTCGCCTATGCAATTCTCCGATCTATCCC
CAATAAACTAGGAGGGGTACTCGCCCTTTTATTCTCAATCCTCGTCCTCATAGTTGTCCCGATCCTCCAC
ACCTCCAAACA

>50
GTCTGATGAAACTTTGGTTCACTCTTAGGCCTATGTTTGGCCACCCAAATTCTTACCGGACTCTTCCTAG
CCATACACTACACCTCCGATATTTCAACAGCTTTTTCCTCTGTGTGCCATATCTGCCGAGATGTAAGTTA
CGGCTGACTCATCCGGAATATCCACGCTAACGGAGCATCTTTCTTCTTTATCTGTATTTACATACATATC
GCCCGGGGACTCTACTACGGGTCCTACCTATATAAAGAAACCTGAAATATTGGAGTAGTATTACTACTTC
TAACTATAATGACTGCCTTTGTAGGCTACGTTCTTCCATGAGGACAAATATCCTTCTGAGGAGCCACTGT
AATCACAAACCTCCTCTCCGCTGTCCCTTACGTAGGAGGTGCCCTTGTACAATGAATTTGAGGCGGATTT
TCTGTAGACAACGCCACCCTAACCCGATTTTTCGCCTTTCACTTCCTATTCCCCTTCGTTATTGCAGCCG
CCACAGTACTTCACCTTCTATTTCTACATGAAACCGGGTCCAATAACCCAGCAGGGATTAACTCCGACGC
CGACAAAATCTCATTCCACCCCTACTTCTCGTACAAAGACCTCCTCGGTTTCGTAGCTATATTGCTTGGC
CTAACAACCCTAGCTCTTTTCGCACCTAACCTCCTAGGAGACCCGGACAATTTCACACCAGCCAACCCCC
TAGTTACCCCACCACACATCAAGCCCGAGTGATACTTCTTATTCGCCTATGCAATTCTCCGATCTATCCC
CAATAAACTAGGAGGGGTACTCGCCCTTTTATTCTCAATCCTCGTCCTCATAGTTGTCCCAATCCTTCAC
ACCTCCAAACA

>51
GTCTGATGAAACTTTGGTTCACTCTTAGGCCTATGTTTGGCCACCCAAATTCTTACCGGACTCTTCCTAG
CCATACACTACACCTCCGATATTTCAACAGCTTTTTCCTCTGTGTGCCATATCTGCCGAGATGTAAGTTA
CGGCTGACTCATCCGGAATATCCACGCTAACGGAGCATCTTTCTTCTTTATCTGTATTTACATACATATC
GCCCGGGGACTCTACTACGGGTCCTACCTATATAAAGAAACCTGAAATATTGGAGTAGTATTACTACTTC
TAACTATAATGACTGCCTTTGTAGGCTACGTTCTTCCATGAGGACAAATATCCTTCTGAGGAGCCACTGT
AATCACAAACCTCCTCTCCGCTGTCCCTTACGTAGGAGGTGCCCTTGTACAATGAATTTGAGGCGGATTT
TCTGTAGACAACGCCACCCTAACCCGATTTTTCGCCTTTCACTTCCTATTCCCCTTCGTTATTGCAGCCG
CCACAGTACTTCACCTTCTATTTCTACATGAGACCGGGTCCAATAACCCAGCAGGGATTAACTCCGACGC
CGACAAAATCTCATTCCACCCCTACTTCTCGTACAAAGACCTCCTCGGTTTCGTAGCTATATTGCTTGGC
CTAACAACCCTAGCTCTTTTCGCACCTAACCTCCTAGGAGACCCGGACAATTTCACACCAGCCAACCCCC
TAGTTACCCCACCACACATCAAGCCCGAGTGATACTTCTTATTCGCCTATGCAATTCTCCGATCTATCCC
CAATAAACTAGGAGGGGTACTCGCCCTTTTATTCTCAATCCTCGTCCTCATAGTTGTCCCGATCCTTCAC
ACCTCCAAACA

>52
GTCTGATGAAACTTTGGTTCACTCTTAGGCCTATGTTTGGCCACCCAAATTCTTACCGGACTCTTCCTAG
CCATACACTACACCTCCGATATTTCAACAGCTTTTTCCTCTGTGTGCCATATCTGCCGAGATGTAAGTTA
CGGCTGACTCATCCGGAATATCCACGCTAACGGAGCATCTTTCTTCTTTATCTGTATTTACATACATATC
GCCCGGGGACTCTACTACGGGTCCTACCTATATAAAGAAACCTGAAATATTGGAGTAGTATTACTACTTC
TAACTATAATGACTGCCTTTGTAGGCTACGTTCTTCCATGAGGACAAATATCCTTCTGAGGAGCCACTGT
AATCACAAACCTCCTCTCCGCTGTCCCTTACGTAGGAGGTGCCCTAGTACAATGAATTTGAGGCGGATTT
TCTGTAGACAACGCCACCCTAACCCGATTTTTCGCCTTTCACTTCCTATTCCCCTTCGTTATTGCAGCCG
CCACAGTACTTCACCTTCTATTTCTACATGAAACCGGGTCCAATAACCCAGCAGGTATTAACTCCGACGC
CGACAAAATCTCATTCCACCCCTACTTCTCGTACAAAGACCTCCTCGGTTTCGTAGCTATATTGCTTGGC
CTAACAACCCTAGCTCTTTTCGCACCTAACCTCCTAGGAGACCCGGACAATTTCACACCAGCCAACCCCC
TAGTTACCCCACCACACATCAAGCCCGAGTGATACTTCTTATTCGCCTATGCAATTCTCCGATCTATCCC
CAATAAACTAGGAGGGGTACTCGCCCTTTTATTCTCAATCCTCGTCCTCATAGTTGTCCCGATCCTCCAC
ACCTCCAAACA

>53
GTCTGATGAAACTTTGGTTCACTCTTAGGCCTATGTTTGGCCACCCAAATTCTTACCGGACTCTTCCTAG
CCATACACTACACCTCCGATATTTCAACAGCTTTTTCCTCTGTGTGCCATATCTGCCGAGATGTAAGTTA
CGGCTGACTCATCCGGAATATCCACGCTAACGGAGCATCTTTCTTCTTTATCTGTATTTACATACATATC
GCCCGGGGACTCTACTACGGGTCCTACCTATATAAAGAAACCTGAAATATTGGAGTAGTATTACTACTTC
TAACTATAATGACTGCCTTTGTAGGCTACGTTCTTCCATGAGGACAAATATCCTTCTGAGGAGCCACTGT
AATCACAAACCTCCTCTCCGCTGTCCCTTACGTAGGAGGTGCCCTTGTACAATGAATTTGAGGCGGATTT
TCTGTAGACAACGCCACCCTAACCCGATTTTTCGCCTTTCACTTCCTATTCCCCTTCGTTATTGCAGCCG
CCACAGTACTTCACCTTCTATTTCTACATGAAACCGGATCCAATAACCCAGCAGGTATTAACTCCGACGC
CGACAAAATCTCATTCCACCCCTACTTCTCGTACAAAGACCTCCTCGGTTTCGTAGCTATATTGCTTGGC
CTAACAACCCTAGCTCTTTTCGCACCTAACCTCCTAGGAGACCCGGACAATTTCACACCAGCCAACCCCC
TAGTTACCCCACCACACATCAAGCCCGAGTGATACTTCTTATTCGCCTATGCAATTCTCCGATCTATCCC
CAATAAACTAGGAGGGGTACTCGCCCTTTTATTCTCAATCCTCGTCCTCATAGTTGTCCCGATCCTCCAC
ACCTCCAAACA

>54
GTCTGATGAAACTTTGGTTCACTCTTAGGCCTATGTTTGGCCACCCAAATTCTTACCGGACTCTTCCTAG
CCATACACTACACCTCCGATATTTCAACAGCTTTTTCCTCTGTGTGCCATATCTGCCGAGATGTAAGTTA
CGGCTGACTCATCCGGAATATCCACGCTAACGGAGCATCTTTCTTCTTTATCTGTATTTACATACATATC
GCCCGGGGACTCTACTACGGGTCCTACCTATATAAAGAAACCTGAAATATTGGAGTAGTATTACTACTTC
TAACTATAATGACTGCCTTTGTAGGCTACGTTCTTCCATGAGGACAAATATCCTTCTGAGGAGCCACTGT
AATCACAAACCTCCTCTCCGCTGTCCCTTACGTAGGAGGTGCCCTTGTACAATGAATTTGAGGCGGATTT
TCTGTAGACAACGCCACCCTAACCCGATTTTTCGCCTTTCACTTCCTATTCCCCTTCGTTATTGCAGCCG
CCACAGTACTTCACCTTCTATTTCTACATGAAACCGGGTCCAATAACCCAGCAGGTATTAACTCCGACGC
CGACAAAATCTCATTCCACCCCTACTTCTCGTACAAAGACCTCCTCGGTTTCGTAGCTATATTGCTTGGC
CTAACAACCCTAGCTCTTTTCGCACCTAACCTCCTAGGAGACCCGGACAATTTCACACCAGCCAACCCCC
TAGTTACCCCACCACACATCAAGCCCGAGTGATACTTCTTATTCGCCTATGCAATTCTCCGATCTATCCC
CAATAAACTAGGAGGGGTACTCGCCCTTTTATTCTCAATCCTCGTCCTCATAGTTGTCCCGATCCTTCAC
ACCTCCAAACA

>55
GTCTGATGAAACTTTGGTTCACTCTTAGGCCTATGTTTGGCCACCCAAATTCTTACCGGACTCTTCCTAG
CCATACACTACACCTCCGATATTTCAACAGCTTTTTCCTCTGTGTGCCATATCTGCCGAGATGTAAGTTA
CGGCTGACTCATCCGGAATATCCACGCTAACGGAGCATCTTTCTTCTTTATCTGTATTTACATACATATC
GCCCGGGGACTCTACTACGGGTCCTACCTATATAAAGAAACCTGAAATATTGGAGTAGTATTACTACTTC
TAACTATAATGACTGCCTTTGTAGGCTACGTTCTTCCATGAGGACAAATATCCTTCTGAGGAGCCACTGT
AATCACAAACCTCCTCTCCGCTGTCCCTTACGTAGGAGGTGCCCTTGTACAATGAATTTGAGGCGGATTT
TCTGTAGACAACGCCACCCTAACCCGATTTTTCGCCTTTCACTTCCTATTCCCCTTCGTTATTGCAGCCG
CCACAGTACTTCACCTTCTATTTCTACATGAAACCGGGTCCAATAACCCAGCAGGGATTAACTCCGACGC
CGACAAAATCTCATTCCACCCCTACTTCTCGTACAAAGACCTCCTCGGTTTCGTAGCTATATTGCTTGGC
CTAACAACCCTAGCTCTTTTCGCACCTATCCTCCTAGGAGACCCGGACAATTTCACACCAGCCAACCCCC
TAGTTACCCCACCACACATCAAGCCCGAGTGATACTTCTTATTCGCCTATGCAATTCTCCGATCTATCCC
CAATAAACTAGGAGGGGTACTCGCCCTTTTATTCTCAATCCTCGTCCTCATAGTTGTCCCAATCCTCCAC
ACCTCCAAACA

>56
GTCTGATGAAACTTTGGTTCACTCTTAGGCCTATGTTTGGCCACCCAAATTCTTACCGGACTCTTCCTAG
CCATACACTACACCTCCGATATTTCAACAGCTTTTTCCTCTGTGTGCCATATCTGCCGAGATGTAAGTTA
CGGCTGACTCATCCGGAATATCCACGCTAACGGAGCATCTTTCTTCTTTATCTGTATTTACATACATATC
GCCCGGGGACTCTACTACGGGTCCTACCTATATAAAGAAACCTGAAATATTGGAGTAGTATTACTACTTC
TAACTATAATGACTGCCTTTGTAGGCTACGTTCTTCCATGAGGACAAATATCCTTCTGAGGAGCCACTGT
AATCACAAACCTCCTCTCCGCTGTCCCTTACGTAGGAGGTGCCCTTGTACAATGAATTTGAGGCGGATTT
TCTGTAGACAACGCCACCCTAACCCGATTTTTCGCCTTTCACTTCCTATTCCCCTTCGTTATTGCAGCCG
CCACAGTACTTCACCTTCTATTTCTACATGAGACCGGGTCCAATAACCCAGCAGGGATTAACTCCGACGC
CGACAAAATCTCATTCCACCCCTACTTCTCGTACAAAGACCTCCTCGGTTTCGTAGCTATATTGCTTGGC
CTAACAACCCTAGCTCTTTTCGCACCTAACCTCCTAGGAGACCCGGACAATTTCACACCAGCCAACCCCC
TAGTTACCCCACCACACATCAAGCCCGAGTGATACTTCTTATTCGCCTATGCAATTCTCCGATCTATCCC
CAATAAACTAGGAGGGGTACTCGCCCTTTTATTCTCAATCCTCGTCCTAATAGTTGTCCCGATCCTCCAC
ACCTCCAAACA

>57
GTCTGATGAAACTTTGGTTCACTCTTAGGCCTATGTTTGGCCACCCAAATTCTTACCGGACTCTTCCTAG
CCATACACTACACCTCCGATATTTCAACAGCTTTTTCCTCTGTGTGCCATATCTGCCGAGATGTAAGTTA
CGGCTGACTCATCCGGAATATCCACGCTAACGGAGCATCTTTCTTCTTTATCTGTATTTACATACATATC
GCCCGGGGACTCTACTACGGGTCCTACCTATATAAAGAAACCTGAAATATTGGAGTAGTATTACTACTTC
TAACTATAATGACTGCCTTTGTAGGCTACGTTCTTCCATGAGGACAAATATCCTTCTGAGGAGCCACTGT
AATCACAAACCTCCTCTCCGCTGTCCCTTACATAGGAGGTGCCCTTGTACAATGAATTTGAGGCGGATTT
TCTGTAGACAACGCCACCCTAACCCGATTTTTCGCCTTTCACTTCCTATTCCCCTTCGTTATTGCAGCCG
CCACAGTACTTCACCTTCTATTTCTACATGAAACCGGGTCCAATAACCCAGCAGGGATTAACTCCGACGC
CGACAAAATCTCATTCCACCCCTACTTCTCGTACAAAGACCTCCTCGGTTTCGTAGCTATATTGCTTGGC
CTAACAACCCTAACTCTTTTCGCACCTAACCTCCTAGGAGACCCGGACAATTTCACACCAGCCAACCCCC
TAGTTACCCCACCACACATCAAGCCCGAGTGATACTTCTTATTCGCCTATGCAATTCTCCGATCTATCCC
CAATAAACTAGGAGGGGTACTCGCCCTTTTATTCTCAATCCTCGTCCTCATAGTTGTCCCGATCCTCCAC
ACCTCCAAACA

>58
GTCTGATGAAACTTTGGTTCACTCTTAGGCCTATGTTTGGCCACCCAAATTCTTACCGGACTCTTCCTAG
CCATACACTACACCTCCGATATTTCAACAGCTTTTTCCTCTGTGTGCCATATCTGCCGAGATGTAAGTTA
CGGCTGACTCATCCGGAATATCCACGCTAACGGAGCATCTTTCTTCTTTATCTGTATTTACATACATATC
GCCCGGGGACTCTACTACGGGTCCTACCTATATAAAGAAACCTGAAATATTGGAGTAGTATTACTACTTC
TAACTATAATGACTGCCTTTGTAGGCTACGTTCTTCCATGAGGACAAATATCCTTCTGAGGAGCCACTGT
AATCACAAACCTCCTCTCCGCTGTCCCTTACGTAGGAGGTGCCCTTGTACAATGAATTTGAGGCGGATTT
TCTGTAGACAACGCCACCCTAACCGGATTTTTCGCCTTTCACTTCCTATTCCCCTTCGTTATTGCAGCCG
CCACAGTACTTCACCTTCTATTTCTACATGAAACCGGGTCCAATAACCCAGCAGGGATTAACTCCGACGC
CGACAAAATCTCATTCCACCCCTACTTCTCGTACAAAGACCTCCTCGGTTTCGTAGCTATATTGCTTGGC
CTAACAACCCTAGCTCTTTTCGCACCTAACCTCCTAGGAGACCCGGACAATTTCACACCAGCCAACCCCC
TAGTTACCCCACCACACATCAGGCCCGAGTGATACTTCTTATTCGCCTATGCAATTCTCCGATCTATCCC
CAATAAACTAGGAGGGGTACTCGCCCTTTTATTCTCAATCCTCGTCCTCATAGTTGTCCCGATCCTCCAC
ACCTCCAAACA

>59
GTCTGATGAAACTTTGGTTCACTCTTAGGCCTATGTTTGGCCACCCAAATTCTTACCGGACTCTTCCTAG
CCATACACTACACCTCCGATATTTCAACAGCTTTTTCCTCTGTGTGCCATATCTGCCGAGATGTAAGTTA
CGGCTGACTCATCCGGAATATCCACGCTAACGGAGCATCTTTCTTCTTTATCTGTATTTACATACATATC
GCCCGGGGACTCTACTACGGGTCCTACCTATATAAAGAAACCTGAAATATTGGAGTAGTATTACTACTTC
TAACTATAATGACTGCCTTTGTAGGCTACGTTCTTCCATGAGGACAAATATCCTTCTGAGGAGCCACTGT
AATCACAAACCTCCTCTCCGCTGTCCCTTACGTAGGAGGTGCCCTTGTACAATGAATTTGAGGCGGATTT
TCTGTAGACAACGCCACCCTAACCCGATTTTTCGCCTTTCACTTCCTATTCCCCTTCGTTATTGCGGCCG
CCACAGTACTTCACCTTCTATTTCTACATGAAACCGGGTCCAATAACCCAGCAGGGATTAACTCCGACGC
CGACAAAATCTCATTCCACCCCTACTTCTCGTACAAAGACCTCCTCGGTTTCGTAGCTATATTGCTTGGC
CTAACAACCCTAGCTCTTTTCACACCTAACCTCCTAGGAGACCCGGACAATTTCACACCAGCCAACCCCC
TAGTTACCCCACCACACATCAAGCCCGAGTGATACTTCTTATTCGCCTATGCAATTCTCCGATCTATCCC
CAATAAACTAGGAGGGGTACTCGCCCTTTTATTCTCAATCCTCGTCCTCATAGTTGTCCCGATCCTCCAC
ACCTCCAAACA

>60
GTATGATGAAACTTTGGTTCACTCTTAGGCCTATGTTTGGCCACCCAAATTCTTACCGGACTCTTCCTAG
CCATACACTACACCTCCGATATTTCAACAGCTTTTTCCTCTGTATGCCATATCTGCCGAGATGTAAGTTA
CGGCTGACTCATCCGGAATATCCACGCTAACGGAGCATCTTTCTTCTTTATCTGTATTTATATACATATC
GCCCGAGGACTCTACTACGGGTCCTACCTATATAAAGAAACCTGAAATATTGGAGTAGTATTACTACTTC
TAACTATAATGACTGCCTTTGTAGGCTACGTTCTTCCATGAGGGCAGATATCCTTCTGAGGAGCCACTGT
AATCACAAACCTCCTCTCCGCTGTCCCTTACGTAGGAGGTGCCCTTGTACAATGAATTTGAGGCGGGTTT
TCTGTAGACAACGCCACCCTAACCCGATTTTTCGCCTTTCACTTCCTATTCCCCTTCGTTATTGCAGCCG
CCACAGTACTTCACCTTCTATTTCTACATGAAACCGGGTCCAATAACCCAGCAGGGATTAACTCCGACGC
CGACAAAATCTCATTCCACCCCTACTTCTCCTACAAAGACCTCCTCGGTTTCGTAGCTATATTGCTTGGC
CTAACAACCCTAGCTCTTTTCGCACCTAACCTCCTAGGAGACCCGGACAATTTCACACCAGCCAACCCCC
TAGTTACCCCACCACACATCAAGCCCGAGTGGTACTTCTTATTCGCCTATGCAATTCTCCGATCTATCCC
CAATAAACTAGGAGGGGTACTCGCCCTTTTATTCTCAATCCTCGTCCTCATAGTTGTCCCGATCCTCCAC
ACCTCCAAACA

>61
GTCTGATGAAACTTTGGTTCACTCTTAGGCCTATGTTTGGCCACCCAAATTCTTACCGGACTCTTCCTAG
CCATACACTACACCTCCGATATTTCAACAGCTTTTTCCTCTGTGTGCCATATCTGCCGAGATGTAAGTTA
CGGCTGACTCATCCGGAATATCCACGCTAACGGAGCATCTTTCTTCTTTATCTGTATTTATATACATATC
GCCCGGGGACTCTACTATGGGTCCTACCTATATAAAGAAACCTGAAATATTGGAGTAGTATTACTACTTC
TAACTATAATGACTGCCTTTGTAGGCTACGTTCTTCCATGAGGACAAATATCCTTCTGAGGAGCCACTGT
AATCACAAACCTCCTCTCCGCTGTCCCTTACGTAGGAGGTGCCCTTGTACAATGAATTTGAGGCGGATTT
TCTGTAGACAACGCCACCCTAACCCGATTTTTCGCCTTTCACTTCCTATTCCCCTTCGTTATTGCAGCCG
CCACAGTACTTCACCTTCTATTTCTACATGAGACCGGGTCCAATAACCCAGCAGGGATTAACTCCGACGC
CGACAAAATCTCATTCCACCCCTACTTCTCGTACAAAGACCTCCTCGGTTTCGTAGCTATATTGCTTGGC
CTAACAACCCTAGCTCTTTTCGCACCTAACCTCCTAGGAGACCCGGACAATTTCACACCAGCCAACCCCC
TAGTTACCCCACCACACATCAAGCCCGAGTGATACTTCTTATTCGCCTATGCAATTCTCCGATCTATCCC
CAATAAACTAGGAGGGGTACTCGCCCTTTTATTCTCAATCCTCGTCCTCATAGTTGTCCCGATCCTCCAC
ACCTCCAAACA

>62
GTCTGATGAAACTTTGGTTCACTCTTAGGCCTATGTTTGGCCACCCAAATTCTTACCGGACTCTTCCTAG
CCATACACTACACCTCCGATATTTCAACAGCTTTTTCCTCTGTATGCCATATCTGCCGAGATGTAAGTTA
CGGCTGACTCATCCGAAATATCCACGCTAACGGAGCATCTTTCTTCTTTATCTGTATTTACATACATATC
GCCCGGGGACTCTACTACGGGTCCTACCTATATAAAGAAACCTGAAATATTGGAGTAGTATTACTACTTC
TAACTATAATGACTGCCTTTGTAGGCTACGTTCTTCCATGAGGACAAATATCCTTCTGAGGAGCCACTGT
AATCACAAACCTCCTCTCCGCTGTCCCTTACGTAGGAGGTGCCCTTGTACAATGAATTTGAGGCGGATTT
TCTGTAGACAACGCCACCCTAACCCGATTTTTCGCCTTTCACTTCCTATTCCCCTTCGTTATTGCAGCCG
CCACAGTACTTCACCTTCTATTTCTACATGAAACCGGGTCCAATAACCCAGCAGGTATTAACTCCGACGC
CGACAAAATCTCATTCCACCCCTACTTCTCGTACAAAGACCTCCTCGGTTTCGTAGCTATATTGCTTGGC
CTAACAACCCTAGCTCTTTTCGCACCTAACCTCCTAGGAGACCCGGACAATTTCACACCAGCCAACCCCC
TAGTTACCCCACCACACATCAAGCCCGAGTGATACTTCTTATTCGCCTATGCAATTCTCCGATCTATCCC
CAATAAACTAGGAGGGGTACTCGCCCTTTTATTCTCAATCCTCGTCCTCATAGTTGTCCCGATCCTCCAC
ACCTCCAAACA

>63
GTCTGATGAAACTTTGGTTCACTCTTAGGCCTATGTTTGGCCACCCAAATTCTTACCGGACTCTTCCTAG
CCATACACTACACCTCCGATATTTCAACAGCTTTTTCCTCTGTATGCCATATCTGCCGAGATGTAAGTTA
CGGCTGACTCATCCGGAATATCCACGCTAACGGAGCATCTTTCTTCTTTATCTGTATTTACATACATATC
GCCCGGGGACTCTACTACGGGTCCTACCTATATAAAGAAACCTGAAATATTGGAGTAGTATTACTACTTC
TAACTATAATGACTGCCTTTGTAGGCTACGTTCTTCCATGAGGACAAATATCCTTCTGAGGAGCCACTGT
AATCACAAACCTCCTCTCCGCTGTCCCTTACGTAGGAGGTGCCCTTGTACAATGAATTTGAGGCGGATTT
TCTGTAGACAACGCCACCCTAACCCGATTTTTCGCCTTTCACTTCCTATTCCCCTTCGTTATTGCAGCCG
CCACAGTACTTCACCTTCTATTTCTACATGAAACTGGGTCCAATAACCCAGCAGGTATTAACTCCGACGC
CGACAAAATCTCATTCCACCCCTACTTCTCGTACAAAGACCTCCTCGGTTTCGTAGCTATATTGCTTGGC
CTAACAACCCTAGCTCTTTTCGCACCTAACCTCCTAGGAGACCCGGACAATTTCACACCAGCCAACCCCC
TAGTTACCCCACCACACATCAAGCCCGAGTGATACTTCTTATTCGCCTATGCAATTCTCCGATCTATCCC
CAATAAACTAGGAGGGGTACTCGCCCTTTTATTCTCAATCCTCGTCCTCATAGTTGTCCCGATCCTCCAC
ACCTCCAAACA

>64
GTCTGATGAAACTTTGGTTCACTCTTAGGCCTATGTTTGGCCACCCAAATTCTTACCGGACTCTTCCTAG
CCATACACTACACCTCCGATATTTCAACAGCTTTTTCCTCTGTGTGCCATATCTGCCGAGATGTAAGTTA
CGGCTGACTCATCCGGAATATCCACGCTAACGGAGCATCTTTCTTCTTTATCTGTATTTACATACATATC
GCCCGGGGACTCTACTACGGGTCCTACCTATATAAAGAAACCTGAAATATTGGAGTAGTATTACTACTTC
TAACTATAATGACTGCCTTTGTAGGCTACGTTCTTCCATGAGGACAAATATCCTTCTGAGGAGCCACTGT
AATCACAAACCTCCTCTCCGCTGTCCCTTACGTAGGAGGTGCCCTTGTACAATGAATTTGAGGCGGATTT
TCTGTAGACAACGCCACCCTAACCCGATTTTTCGCCTTTCACTTCCTATTCCCCTTCGTTATTGCAGCTG
CCACAGTACTTCACCTTCTATTTCTACATGAAACCGGGTCCAACAACCCAGCAGGGATTAACTCCGACGC
CGACAAAATCTCATTCCACCCCTACTTCTCGTACAAAGACCTCCTCGGTTTCGTAGCTATATTGCTTGGC
CTAACAACCCTAGCTCTTTTCGCACCTAACCTCCTAGGAGACCCGGACAATTTCACACCAGCCAACCCCC
TAGTTACCCCACCACACATCAAGCCCGAGTGATACTTCTTGTTCGCCTATGCAATTCTCCGATCTATCCC
CAATAAACTAGGAGGGGTACTCGCCCTTTTATTCTCAATCCTCGTCCTCATAGTTGTCCCGATCCTCCAC
ACCTCCAAACA

>65
GTCTGATGAAACTTTGGTTCACTCTTAGGCCTATGTTTGGCCACCCAAATTCTTACCGGACTCTTCCTAG
CCATACACTACACCTCCGATATTTCAACAGCTTTTTCCTCTGTATGCCATATCTGCCGAGATGTAAGTTA
CGGCTGACTCATCCGAAATATCCACGCTAACGGAGCATCTTTCTTCTTTATCTGTATTTACATACATATC
GCCCGGGGACTCTACTACGGGTCCTACCTATATAAAGAAACCTGAAATATTGGAGTAGTATTACTACTTC
TAACTATAATGACTGCCTTTGTGGGCTACGTTCTTCCATGAGGACAAATATCCTTCTGAGGAGCCACTGT
AATCACAAACCTCCTCTCCGCTGTCCCTTACGTAGGAGGTGCCCTTGTACAATGAATTTGAGGCGGATTT
TCTGTAGACAACGCCACCCTAACCCGATTTTTCGCCTTTCACTTCCTATTCCCCTTCGTTATTGCAGCCG
CCACAGTACTTCACCTTCTATTTCTACATGAAACCGGGTCCAATAACCCAGCAGGGATTAACTCCGACGC
CGACAAAATCTCATTCCACCCCTACTTCTCGTACAAAGACCTCCTCGGTTTCGTAGCTATATTGCTTGGC
CTAACAACCCTAGCTCTTTTCGCACCTAACCTCCTAGGAGACCCGGACAATTTCACACCAGCCAACCCCC
TAGTTACCCCACCACACATCAAGCCCGAGTGATACTTCTTATTCGCCTATGCAATTCTCCGATCTATCCC
CAATAAACTAGGAGGGGTACTCGCCCTTTTATTCTCAATCCTCGTCCTCATAGTTGTCCCGATCCTCCAC
ACCTCCAAACA

>66
GTCTGATGAAACTTTGGTTCACTCTTAGGCCTATGTTTGGCCACCCAAATTCTTACCGGACTCTTCCTAG
CCATACACTACACCTCCGATATTTCAACAGCTTTTTCCTCTGTGTGCCATATCTGCCGAGATGTAAGTTA
CGGCTGACTCATCCGGAATATCCACGCTAACGGAGCATCTTTCTTCTTTATCTGTATTTACATACATATC
GCCCGGGGACTCTACTACGGGTCCTACCTATATAAAGAAACCTGAAATATTGGAGTAGTATTACTACTTC
TAACTATAATGACTGCCTTTGTAGGCTACGTTCTTCCATGAGGACAAATATCCTTCTGAGGAGCCACTGT
AATCACAAACCTCCTCTCCGCTGTCCCTTACGTAGGAGGTGCCCTTGTACAATGAATTTGAGGCGGATTT
TCTGTAGACAACGCCACCCTAACCCGATTTTTCGCCTTTCACTTCCTATTCCCCTTCGTTATTGCAGCCG
CCACAGTACTTCACCTTCTATTTCTACATGAAACCGGGTCCAACAACCCAGCAGGGATTAACTCCGACGC
CGACAAAATCTCATTCCACCCCTACTTCTCGTACAAAGACCTCCTCGGTTTCGTAGCTATATTGCTTGGC
CTAACAACCCTAGCTCTTTTCGCACCTAACCTCCTAGGAGACCCGGACAATTTCACACCAGCCAACCCCC
TAGTTACCCCACCACACATCAAGCCCGAGTGATACTTCTTGTTCGCCTATGCAATTCTCCGATCTATCCC
CAATAAACTAGGAGGGGTACTCGCCCTTTTATTCTCAATCCTCATCCTCATAGTTGTCCCGATCCTCCAC
ACCTCCAAACA

>67
GTCTGATGAAACTTTGGTTCACTCTTAGGCCTATGTTTGGCCACCCAAATTCTTACCGGACTCTTCCTAG
CCATACACTACACCTCCGATATTTCAACAGCTTTTTCCTCTGTGTGCCATATCTGCCGAGATGTAAGTTA
CGGCTGACTCATCCGGAATATCCACGCTAACGGAGCATCTTTCTTCTTTATCTGTATTTACATACATATC
GCCCGGGGACTCTACTACGGGTCCTACCTATATAAAGAAACCTGAAATATTGGAGTAGTATTACTACTTC
TAACTATAATGACTGCCTTTGTAGGCTACGTTCTTCCATGAGGACAAATATCCTTCTGAGGAGCCACTGT
AATCACAAACCTCCTCTCCGCTGTCCCTTACGTAGGAGGTGCCCTTGTACAATGAATTTGAGGCGGATTT
TCTGTAGACAACGCCACCCTAACCCGATTTTTCGCCTTTCACTTCCTATTCCCCTTCGTTATTGCAGCCG
CCACAGTACTTCACCTTCTATTTCTACATGAAACCGGGTCCAACAACCCAGCAGGGATTAACTCCGACGC
CGACAAAATCTCATTCCACCCCTACTTCTCGTACAAAGACCTCCTCGGTTTCGTAGCTATATTGCTTGGC
CTAACAACCCTAGCTCTTTTCGCACCTAACCTCCTAGGAGACCCGGACAATTTCACACCAGCCAACCCCC
TAGTTACCCCACCACACATCAAGCCCGAGTGATACTTCTTGTTCGCCTATGCAATTCTCCGATCTATCCC
CAATAAACTAGGAGGGGTACTCGCCCTTTTATTCTCAATCCTCGTCCTCATAATTGTCCCGATCCTCCAC
ACCTCCAAACA

>68
GTCTGATGAAACTTTGGTTCACTCTTAGGCCTATGTTTGGCCACCCAAATTCTTACCGGACTCTTCCTAG
CCATACACTACACCTCCGATATTTCAACAGCTTTTTCCTCTGTGTGCCATATCTGCCGAGATGTAAGTTA
CGGCTGACTCATCCGGAATATCCACGCTAACGGAGCATCTTTCTTCTTTATCTGTATTTACATACATATC
GCCCGGGGACTCTACTACGGGTCCTACCTATATAAAGAAACCTGAAATATTGGAGTAGTATTACTACTTC
TAACTATAATGACTGCCTTTGTAGGCTACGTTCTTCCATGAGGACAAATATCCTTCTGAGGAGCCACTGT
AATCACAAACCTCCTCTCCGCTGTCCCTTACGTAGGAGGTGCCCTTGTACAATGAATTTGAGGCGGATTT
TCTGTAGACAACGCCACCCTAACCCGATTTTTCGCCTTTCACTTCCTATTCCCCTTCGTTATTGCAGCCG
CCACAGTACTTCACCTTCTATTTCTACATGAAACCGGGTCCAACAACCCAGCAGGGATTAACTCCGACGC
CGACAAAATCTCATTCCACCCCTACTTCTCGTACAAAGACCTCCTCGGTTTCGTAGCTATATTGCTTGGC
CTAACAACCCTAGCTCTTTTCGCACCTAACCTCCTAGGAGACCCGGACAATTTCACACCAGCCAACCCCC
TAGTTACCCCACCACACATCAAGCCCGAGTGATACTTCTTGTTCGCCTATGCAATTCTCCGATCTATCCC
CAATAAACTAGGAGGGGTACTCGCCCTTTTATTCTCAATCCTCGTCCTCATAGTTGTCCCGATCTTCCAC
ACCTCCAAACA

>69
GTCTGATGAAACTTTGGTTCACTCTTAGGCCTATGTTTGGCCACCCAAATTCTTACCGGACTCTTCCTAG
CCATACACTACACCTCCGATATTTCAACAGCTTTTTCCTCTGTGTGCCATATCTGCCGGGATGTAAGTTA
CGGCTGACTCATCCGGAATATCCACGCTAACGGAGCATCTTTCTTCTTTATCTGTATTTATATACATATC
GCCCGGGGACTCTACTACGGGTCCTACCTATATAAAGAAACCTGAAATATCGGGGTAGTATTACTACTTC
TAACTATAATGACTGCCTTTGTAGGCTACGTTCTTCCATGAGGACAAATATCCTTCTGAGGAGCCACTGT
AATCACAAACCTCCTCTCCGCTGTCCCTTACGTAGGAGGTGCCCTTGTACAATGAATTTGAGGCGGATTT
TCTGTAGACAACGCCACCCTAACCCGATTTTTCGCCTTTCACTTCCTATTCCCCTTCGTTATTGCAGCCG
CCACAGTACTTCACCTTCTATTTCTACATGAAACCGGGTCCAATAACCCAGCAGGGATTAACTCCGACGC
CGACAAAATCTCATTCCACCCCTACTTCTCGTACAAAGACCTCCTCGGTTTCGTAGCTATATTGCTTGGC
CTAACAACCCTAGCTCTTTTCGCACCTAACCTCCTAGGAGACCCGGACAATTTCACACCAGCCAACCCCC
TAGTTACCCCACCACACATCAAGCCCGAGTGATACTTCTTATTCGCCTATGCAATTCTCCGATCTATCCC
CAATAAACTAGGAGGGGTACTCGCCCTTTTATTCTCAATCCTCGTCCTCATAGTTGTCCCGATCCTCCAC
ACCTCCAAACA

>70
GTCTGATGAAACTTTGGCTCACTCTTAGGCCTATGTTTGGCCACCCAAATTCTTACCGGACTCTTCCTAG
CCATACACTACACCTCCGATATTTCAACAGCTTTTTCCTCTGTATGCCATATCTGCCGAGATGTAAGTTA
CGGCTGACTCATCCGGAATATCCACGCTAACGGAGCATCTTTCTTCTTTATCTGTATTTACATACATATC
GCCCGGGGACTCTACTACGGGTCCTACCTATATAAAGAAACCTGAAATATTGGAGTAGTATTACTACTTC
TAACTATAATGACTGCCTTTGTAGGCTACGTTCTTCCATGAGGACAAATATCTTTCTGAGGAGCCACTGT
AATCACAAACCTCCTCTCCGCTGTCCCTTACGTAGGAGGTGCCCTTGTACAATGAATTTGAGGCGGATTT
TCTGTAGACAACGCCACCCTAACCCGATTTTTCGCCTTTCACTTCCTATTCCCCTTCGTTATTGCAGCCG
CCACAGTACTTCACCTTCTATTTCTACATGAAACCGGGTCCAATAACCCAGCAGGTATTAACTCCGACGC
CGACAAAATCTCATTCCACCCCTACTTCTCGTACAAAGACCTCCTCGGTTTCGTAGCTATATTGCTTGGC
CTAACAACCCTAGCTCTTTTCGCACCTAACCTCCTAGGAGACCCGGACAATTTCACACCAGCCAACCCCC
TAGTTACCCCACCACACATCAAGCCCGAGTGATACTTCTTATTCGCCTATGCAATTCTCCGATCTATCCC
CAATAAACTAGGAGGGGTACTCGCCCTTTTATTCTCAATCCTCGTCCTCATAGTTGTCCCGATCCTCCAC
ACCTCCAAACA

>71
GTATGATGAAACTTTGGTTCACTCTTAGGCCTATGTTTGGCCACCCAAATTCTTACCGGACTCTTCCTAG
CCATACACTACACCTCCGATATTTCAACAGCTTTTTCCTCTGTATGCCATATCTGCCGAGATGTAAGTTA
CGGCTGACTCATCCGGAATATCCACGCTAACGGAGCATCTTTCTTCTTTATCTGTATTTATATACATATC
GCCCGAGGACTCTACTACGGGTCCTACCTATATAAAGAAACCTGAAATATTGGAGTAGTATTACTACTTC
TAACTATAATGACTGCCTTTGTAGGCTACGTTCTTCCATGAGGGCAGATATCCTTCTGAGGAGCCACTGT
AATCACAAACCTCCTCTCCGCTGTCCCTTACGTAGGAGGTGCCCTTGTACAATGAATTTGAGGCGGGTTT
TCTGTAGACAACGCCACCCTAACCCGATTTTTCGCCTTTCACTTCCTATTCCCCTTCGTTATTGCAGCCG
CCACAGTACTTCACCTTCTGTTTCTGCATGAAACCGGGTCCAATAACCCAGCAGGGATTAACTCCGACGC
CGACAAAATCTCATTCCACCCCTACTTCTCCTACAAAGACCTCCTCGGTTTCGTAGCTATATTGCTTGGC
CTAACAACCCTAGCTCTTTTCGCACCTAACCTCCTAGGAGACCCGGACAATTTCACACCAGCCAACCCCC
TAGTTACCCCACCACACATCAAGCCCGAGTGGTACTTCTTATTCGCCTATGCAATTCTCCGATCTATCCC
CAATAAACTGGGAGGGGTACTCGCCCTTTTATTCTCAATCCTCGTCCTCATAGTTGTCCCGATCCTCCAC
ACCTCCAAACA

>72
GTATGATGAAACTTTGGTTCACTCTTAGGCCTATGTTTGGCCACCCAAATTCTTACCGGACTCTTCCTAG
CCATACACTACACCTCCGATATTTCAACAGCTTTTTCCTCTGTATGCCATATCTGCCGAGATGTAAGTTA
CGGCTGACTCATCCGGAATATCCACGCTAACGGAGCATCTTTCTTCTTTATCTGTATTTATATACATATC
GCCCGAGGACTCTACTACGGGTCCTACCTATATAAAGAAACCTGAAATATTGGAGTAGTATTACTACTTC
TAACTATAATGACTGCCTTTGTAGGCTACGTTCTTCCATGAGGACAGATATCCTTCTGAGGAGCCACTGT
AATCACAAACCTCCTCTCCGCTGTCCCTTACGTAGGAGGTGCCCTTGTACAATGAATTTGAGGCGGGTTT
TCTGTAGACAACGCCACCCTAACCCGATTTTTCGCCTTTCACTTCCTATTCCCCTTCGTTATTGCAGCCG
CCACAGTACTTCACCTTCTATTTCTACATGAAACCGGGTCCAATAACCCAGCAGGGATTAACTCCGACGC
CGACAAAATCTCATTCCACCCCTACTTCTCCTACAAAGACCTCCTCGGTTTCGTAGCTATATTGCTTGGC
CTAACAACCCTAGCTCTTTTCGCACCTAACCTCCTAGGAGACCCGGACAATTTCACACCAGCCAACCCCC
TAGTTACCCCACCACACATCAAGCCCGAGTGGTACTTCTTATTCGCCTATGCAATTCTCCGATCTATCCC
CAATAAACTAGGAGGGGTACTCGCCCTTTTATTCTCAATCCTCGTCCTCATAGTTGTCCCGATCCTCCAC
ACCTCCAAACA

>73
GTATGATGAAACTTTGGTTCACTCTTAGGCCTATGTTTGGCCACCCAAATTCTTACCGGACTCTTCCTAG
CCATACACTACACCTCCGATATTTCAACAGCTTTTTCCTCTGTATGCCATATCTGCCGAGATGTAAGTTA
CGGCTGACTCATCCGGAATATCCACGCTAACGGAGCATCTTTCTTCTTTATCTGTATTTATATACATATC
GCCCGGGGACTCTACTACGGGTCCTACCTATATAAAGAAACCTGAAATATTGGAGTAGTATTACTACTTC
TAACTATAATGACTGCCTTTGTAGGCTACGTTCTTCCATGAGGACAGATATCCTTCTGAGGAGCCACTGT
AATCACAAACCTCCTCTCCGCTGTCCCTTACGTAGGAGGTGCCCTTGTACAATGAATTTGAGGCGGGTTT
TCTGTAGACAACGCCACCCTAACCCGATTTTTCGCCTTTCACTTCCTATTCCCCTTCGTTATTGCAGCCG
CCACAGTACTTCACCTTCTATTTCTACATGAAACCGGGTCCAATAACCCAGCAGGGATTAACTCCGACGC
CGACAAAATCTCATTCCACCCCTACTTCTCCTACAAAGACCTCCTCGGTTTCGTAGCTATATTGCTTGGC
CTAACAACCCTAGCTCTTTTCGCACCTAACCTCCTAGGAGACCCGGACAATTTCACACCAGCCAACCCCC
TAGTTACCCCACCACACATCAAGCCCGAGTGGTACTTCTTATTCGCCTATGCAATTCTCCGATCTATCCC
CAATAAACTAGGAGGGGTACTCGCCCTTTTATTCTCAATCCTCGTCCTCATAGTTGTCCCGATCCTCCAC
ACCTCCAAACA

>74
GTATGATGAAACTTTGGTTCACTCTTAGGCCTATGTTTGGCCACCCAAATTCTTACCGGACTCTTCCTAG
CCATACACTACACCTCCGATATTTCAACAGCTTTTTCCTCTGTATGCCATATCTGCCGAGATGTAAGTTA
CGGCTGACTCATCCGGAATATCCACGCTAACGGAGCATCTTTCTTCTTTATCTGTATTTATATACATATC
GCCCGAGGACTCTACTACGGGTCCTACCTATATAAAGAAACCTGAAATATTGGAGTAGTATTACTACTTC
TAACTATAATGACTGCCTTTGTGGGCTACGTTCTTCCATGAGGGCAGATATCCTTCTGAGGAGCCACTGT
AATCACAAACCTCCTCTCCGCTGTCCCTTACGTAGGAGGTGCCCTTGTACAATGAATTTGAGGCGGGTTT
TCTGTAGACAACGCCACCCTAACCCGATTTTTCGCCTTTCACTTCCTATTCCCCTTCGTTATTGCAGCCG
CCACAGTACTTCACCTTCTATTTCTACATGAAACCGGGTCCAATAACCCAGCAGGGATTAACTCCGACGC
CGACAAAATCTCATTCCACCCCTACTTCTCCTACAAAGACCTCCTCGGTTTCGTAGCTATATTGCTTGGC
CTAACAACCCTAGCTCTTTTCGCACCTAACCTCCTAGGAGACCCAGACAATTTCACACCAGCCAACCCCC
TAGTTACCCCACCACACATCAAGCCCGAGTGGTACTTCTTATTCGCCTATGCAATTCTCCGATCTATCCC
CAATAAACTAGGAGGGGTACTCGCCCTTTTATTCTCAATCCTCGTCCTCATAGTTGTCCCGATCCTCCAC
ACCTCCAAACA

>75
GTATGATGAAACTTTGGTTCACTCTTAGGCCTATGTTTGGCCACCCAAATTCTTACCGGACTCTTCCTAG
CCATACACTACACCTCCGATATTTCAACAGCTTTTTCCTCTGTATGCCATATCTGCCGAGATGTAAGTTA
CGGCTGACTCATCCGGAATATCCACGCTAACGGAGCATCTTTCTTCTTTATCTGTATTTATATACATATC
GCCCGAGGACTCTACTACGGGTCCTACCTATATAAAGAAACCTGAAATATTGGAGTAGTATTACTACTTC
TAACTATAATGACTGCCTTTGTAGGCTACGTTCTTCCATGAGGGCAGATATCCTTCTGAGGAGCCACTGT
AATCACAAACCTCCTCTCCGCTGTCCCTTACGTAGGAGGTGCCCTTGTACAATGAATTTGAGGCGGGTTT
TCTGTAGACAACGCCACCCTAACCCGATTTTTCGCCTTTCACTTCCTATTCCCCTTCGTTATTGCAGCCG
CCACAGTACTTCACCTTCTGTTTCTGCATGAAACCGGGTCCAATAACCCAGCAGGGATTAACTCCGACGC
CGACAAAATCTCATTCCACCCCTACTTCTCCTACAAAGACCTCCTCGGTTTCGTAGCTATATTGCTTGGC
CTAACAACCCTAGCTCTTTTCGCACCTAACCTCCTAGGAGACCCGGACAATTTCACACCAGCCAACCCCC
TAGTTACCCCACCACACATCAAGCCCGAGTGGTACTTCTTATTCGCCTATGCAATTCTCCGATCTATCCC
CAATAAGCTGGGAGGGGTACTCGCCCTTTTATTCTCAATCCTCGTCCTCATAGTTGTCCCGATCCTCCAC
ACCTCCAAACA

>76
GTCTGATGAAACTTTGGTTCACTCTTAGGCCTATGTTTGGCCACCCAAATTCTTACCGGACTCTTCCTAG
CCATACACTACACCTCCGATATTTCAACAGCTTTTTCCTCTGTGTGCCATATCTGCCGGGATGTAAGTTA
CGGCTGACTCATCCGGAATATCCACGCTAACGGAGCATCTTTCTTCTTTATCTGTATTTATATACATATC
GCCCGGGGACTCTACTACGGGTCCTACCTATATAAAGAAACCTGAAATATCGGGGTAGTATTACTACTTC
TAACTATAATGACTGCCTTTGTAGGCTACGTTCTTCCATGAGGACAAATATCCTTCTGAGGAGCCACTGT
AATCACAAACCTCCTCTCCGCTGTCCCTTACGTAGGAGGTGCCCTTGTACAATGAATTTGAGGCGGATTT
TCTGTAGACAACGCCACCCTAACCCGATTTTTCGCCTTTCACTTCCTATTCCCCTTCGTTATTGCAGCCG
CCACAGTACTTCACCTTCTATTTCTACATGAAACCGGGTCCAATAACCCAGCAGGGATTAACTCCGACGC
CGACAAAATCTCATTCCACCCCTACTTCTCGTACAAAGACCTCCTCGGTTTCGTAGCTATATTGCTTGGC
CTAACAACCCTAGCTCTTTTCGCACCTAACCTCCTAGGAGACCCGGACAATTTCACACCAGCCAACCCCC
TAGTTACCCCACCACACATCAAGCCCGAATGATACTTCTTATTCGCCTATGCAATTCTCCGATCTATCCC
CAATAAACTAGGAGGGGTACTCGCCCTTTTATTCTCAATCCTCGTCCTCATAGTTGTCCCGATCCTCCAC
ACCTCCAAACA

>77
GTCTGATGAAACTTTGGTTCACTCTTAGGCCTATGTTTGGCCACCCAAATTCTTACCGGACTCTTCCTAG
CCATACACTACACCTCCGATATTTCAACAGCTTTTTCCTCTGTGTGCCATATCTGCCGGGATGTAAGTTA
CGGCTGACTCATCCGGAATATCCACGCTAACGGAGCATCTTTCTTCTTTATCTGTATTTATATACATATC
GCCCGGGGACTCTACTACGGGTCCTACCTATATAAAGAAACCTGAAATATCGGGGTAGTATTACTACTTC
TAACTATAATGACTGCCTTTGTAGGCTACGTTCTTCCATGAGGACAAATATCCTTCTGAGGAGCCACTGT
AATCACAAACCTCCTCTCCGCTGTCCCTTACGTAGGAGGTGCCCTTGTACAATGAATTTGAGGCGGATTT
TCTGTAGACAACGCCACCCTAACCCGATTTTTCGCCTTTCACTTCCTATTCCCCTTCGTTATTGCAGCCG
CCACAGTACTTCACCTTCTATTTCTACATGAAACCGGGTCCAATAACCCAGCAGGGATTAACTCCGACGC
CGACAAAATCTCATTCCACCCCTACTTCTCGTACAAAGACCTCCTCGGTTTCGTAACTATATTGCTTGGC
CTAACAACCCTAGCTCTTTTCGCACCTAACCTCCTAGGAGACCCGGACAATTTCACACCAGCCAACCCCC
TAGTTACCCCACCACACATCAAGCCCGAGTGATACTTCTTATTCGCCTATGCAATTCTCCGATCTATCCC
CAATAAACTAGGAGGGGTACTCGCCCTTTTATTCTCAATCCTCGTCCTCATAGTTGTCCCGATCCTCCAC
ACCTCCAAACA

>78
GTCTGATGAAACTTTGGTTCACTCTTAGGCCTATGTTTGGCCACCCAAATTCTTACCGGACTCTTCCTAG
CCATACACTACACCTCCGATATTTCAACAGCTTTTTCCTCTGTGTGCCATATCTGCCGGGATGTAAGTTA
CGGCTGACTCATCCGGAATATCCACGCTAACGGAGCATCTTTCTTCTTTATCTGTATTTATATACATATC
GCCCGGGGACTCTACTACGGGTCCTACCTATATAAAGAAACCTGAAATATCGGGGTAGTATTACTACTTC
TAACTATAATGACTGCCTTTGTAGGCTACGTTCTTCCATGAGGACAAATATCCTTCTGAGGAGCCACTGT
AATCACAAACCTCCTCTCCGCTGTCCCTTACGTAGGAGGTGCCCTTGTACAATGAATTTGAGGCGGATTT
TCTGTAGACAACGCCACCCTAACCCGATTTTTCGCCTTTCACTTCCTATTCCCCTTCGTTATTGCAGCCG
CCACAGTACTTCACCTTCTATTTCTACATGAAACCGGGTCCAATAACCCAGCAGGGATTAACTCCGACTC
CGACAAAATCTCATTCCACCCCTACTTCTCGTACAAAGACCTCCTCGGTTTCGTAGCTATATTGCTTGGC
CTAACAACCCTAGCTCTTTTCGCACCTAACCTCCTAGGAGACCCGGACAATTTCACACCAGCCAACCCCC
TAGTTACCCCACCACACATCAAGCCCGAGTGATACTTCTTATTCGCCTATGCAATTCTCCGATCTATCCC
CAATAAACTAGGAGGGGTACTCGCCCTTTTATTCTCAATCCTCGTCCTCATAGTTGTCCCGATCCTCCAC
ACCTCCAAACA

>79
GTCTGATGAAACTTTGGTTCACTCTTAGGCCTATGTTTGGCCACCCAAATTCTTACCGGACTCTTCCTAG
CCATACACTACACCTCCGATATTTCAACAGCTTTTTCCTCTGTGTGCCATATCTGCCGGGATGTAAGTTA
CGGCTGACTCATCCGGGATATCCACGCTAACGGAGCATCTTTCTTCTTTATCTGTATTTATATACATATC
GCCCGGGGACTCTACTACGGGTCCTACCTATATAAAGAAACCTGAAATATCGGGGTAGTATTACTACTTC
TAACTATAATGACTGCCTTTGTAGGCTACGTTCTTCCATGAGGACAAATATCCTTCTGAGGAGCCACTGT
AATCACAAACCTCCTCTCCGCTGTCCCTTACGTAGGAGGTGCCCTTGTACAATGAATTTGAGGCGGATTT
TCTGTAGACAACGCCACCCTAACCCGATTTTTCGCCTTTCACTTCCTATTCCCCTTCGTTATTGCAGCCG
CCACAGTACTTCACCTTCTATTTCTACATGAAACCGGGTCCAATAACCCAGCAGGGATTAACTCCGACGC
CGACAAAATCTCATTCCACCCCTACTTCTCGTACAAAGACCTCCTCGGTTTCGTAGCTATATTGCTTGGC
CTAACAACCCTAGCTCTTTTCGCACCTAACCTCCTAGGAGACCCGGACAATTTCACACCAGCCAACCCCC
TAGTTACCCCACCACACATCAAGCCCGAGTGATACTTCTTATTCGCCTATGCAATTCTCCGATCTATCCC
CAATAAACTAGGAGGGGTACTCGCCCTTTTATTCTCAATCCTCGTCCTCATAGTTGTCCCGATCCTCCAC
ACCTCCAAACA

>80
GTCTGATGAAACTTTGGTTCACTCTTAGGCCTATGTTTGGCCACCCAAATTCTTACCGGACTCTTCCTAG
CCATACACTACACCTCCGATATTTCAACAGCTTTTTCCTCTGTGTGCCATATCTGCCGGGATGTAAGTTA
CGGCTGACTCATCCGGAATATCCACGCTAACGGAGCATCTTTCTTCTTTATCTGTATTTATATACATATC
GCCCGGGGACTCTACTACGGGTCCTACCTATATAAAGAAACCTGAAATATCGGGGTAGTATTACTACTTC
TAACTATAATGACTGCCTTTGTAGGCTACGTTCTTCCATGAGGACAAATATCCTTCTCAGGAGCCACTGT
AATCACAAACCTCCTCTCCGCTGTCCCTTACGTAGGAGGTGCCCTTGTACAATGAATTTGAGGCGGATTT
TCTGTAGACAACGCCACCCTAACCCGATTTTTCGCCTTTCACTTCCTATTCCCCTTCGTTATTGCAGCCG
CCACAGTACTTCACCTTCTATTTCTACATGAAACCGGGTCCAATAACCCAGCAGGGATTAACTCCGACGC
CGACAAAATCTCATTCCACCCCTACTTCTCGTACAAAGACCTCCTCGGTTTCGTAGCTATATTGCTTGGC
CTAACAACCCTAGCTCTTTTCGCACCTAACCTCCTAGGAGACCCGGACAATTTCACACCAGCCAACCCCC
TAGTTACCCCACCACACATCAAGCCCGAGTGATACTTCTTATTCGCCTATGCAATTCTCCGATCTATCCC
CAATAAACTAGGAGGGGTACTCGCCCTTTTATTCTCAATCCTCGTCCTCATAGTTGTCCCGATCCTCCAC
ACCTCCAAACA

>81
GTCTGATGAAACTTTGGTTCACTCTTAGGCCTATGTTTGGCCACCCAAATTCTTACCGGACTCTTCCTAG
CCATACACTACACCTCCGATATTTCAACAGCTTTTTCCTCTGTGTGCCATATCTGCCGGGATGTAAGTTA
CGGCTGACTCATCCGGAATATCCACGCTAACGGAGCATCTTTCTTCTTTATCTGTATTTATATACATATC
GCCCGGGGACTCTACTACGGGTCCTACCTATATAAAGAAACCTGAAATATCGGGGTAGTATTACTACTTC
TAACTATAATGACTGCCTTTGTAGGCTACGTTCTTCCATGAGGACAAATATCCTTCTGAGGAGCCACTGT
AATCACAAACCTCCTCTCCGCTGTCCCTTACGTAGGAGGTGCCCTTGTACAATGAATTGGAGGCGGATTT
TCTGTAGACAACGCCACCCTAACCCGATTTTTCGCCTTTCACTTCCTATTCCCCTTCGTTATTGCAGCCG
CCACAGTACTTCACCTTCTATTTCTACATGAAACCGGGTCCAATAACCCAGCAGGGATTAACTCCGACGC
CGACAAAATCTCATTCCACCCCTACTTCTCGTACAAAGACCTCCTCGGTTTCGTAGCTATATTGCTTGGC
CTAACAACCCTAGCTCTTTTCGCACCTAACCTCCTAGGAGACCCGGACAATTTCACACCAGCCAACCCCC
TAGTTACCCCACCACACATCAAGCCCGAGTGATACTTCTTATTCGCCTATGCAATTCTCCGATCTATCCC
CAATAAACTAGGAGGGGTACTCGCCCTTTTATTCTCAATCCTCGTCCTCATAGTTGTCCCGATCCTCCAC
ACCTCCAAACA

>82
GTATGATGAAACTTTGGTTCACTCTTAGGCCTATGTTTGGCCACCCAAATTCTTACCGGACTCTTCCTAG
CCATACACTACACCTCCGATATTTCAACAGCTTTTTCCTCTGTATGCCATATCTGCCGAGATGTAAGTTA
CGGCTGACTCATCCGGAATATCCACGCTAACGGAGCATCTTTCTTCTTTATCTGTATTTATATACATATC
GCCCGGGGACTCTACTACGGGTCCTACCTATATAAAGAAACCTGAAATATTGGAGTAGTATTACTACTTC
TAACTATAATGACTGCCTTTGTAGGCTACGTTCTTCCATGAGGACAGATATCCTTCTGAGGAGCCACTGT
AATCACAAACCTCCTCTCCGCTGTCCCTTACGTAGGAGGTGCCCTTGTACAATGAATTTGAGGCGGGTTT
TCTGTAGACAACGCCACCCTAACCCGATTTTTCGCCTTTCACTTCCTATTCCCCTTCGTTATTGCAGCCG
CCACAGTACTTCACCTTCTATTTCTACATGAAACCGGGTCCAATAACCCAGCAGGGATTAACTCCGACGC
CGACAAAATCTCATTCCACCCCTACTTCTCCTACAAAGACCTCCTCGGTTTCGTAGCTATATTGCTTGGC
CTAACAACCCTAGCTCTTTTCGCACCTAACCTCCTAGGAGACCCGGACAATTTCACACCAGCCAACCCCC
TAGTTACCCCACCACACATCAAGCCCGAGTGATACTTCTTATTCGCCTATGCAATTCTCCGATCTATCCC
CAATAAACTAGGAGGGGTACTCGCCCTTTTATTCTCAATCCTCGTCCTCATAGTTGTCCCGATCCTCCAC
ACCTCCAAACA

>83
GTATGATGAAACTTTGGTTCACTCTTAGGCCTATGTTTGGCCACCCAAATTCTTACCGGACTCTTCCTAG
CCATACACTACACCTCCGATATTTCAACAGCTTTTTCCTCTGTATGCCATATCTGCCGAGATGTAAGTTA
CGGCTGACTCATCCGGAATATCCACGCTAACGGAGCATCTTTCTTCTTTATCTGTATTTATATACATATC
GCCCGGGGACTCTACTACGGGTCCTACCTATATAAAGAAACCTGAAATATTGGAGTAGTATTACTACTTC
TAACTATAATGACTGCCTTTGTAGGCTACGTTCTTCCATGAGGACAGATATCCTTCTGAGGAGCCACTGT
AATCACAAACCTCCTCTCCGCTGTCCCTTACGTAGGAGGTGCCCTTGTACAATGAATTTGAGGCGGGTTT
TCTGTAGACAACGCCACCCTAACCCGATTTTTCGCCTTTCACTTCCTATTCCCCTTCGTTATTGCAGCCG
CCACAGTACTTCACCTTCTATTTCTACATGAAACCGGGTCCAATAACCCAGCAGGGATTAACTCCGACGC
CGACAAAATCTCATTCCACCCCTACTTCTCCTACAAAGACCTCCTCGGTTTCGTAGCTATATTGCTTGGC
CTAACAACCCTAGCTCTTTTCGCACCTAACCTCCTAGGAGACCCGGACAATTTCACACCAGCCAACCCCC
TAGTTACCCCACCACACATCAAGCCCGAGTGGTACTTCTTATTCGCCTATGCAATTCTCCGATCTATCCC
TAATAAACTAGGAGGGGTACTCGCCCTTTTATTCTCAATCCTCGTCCTCATAGTTGTCCCGATCCTCCAC
ACCTCCAAACA

>84
GTATGATGAAACTTTGGTTCACTCTTAGGCCTATGTTTGGCCACCCAAATTCTTACCGGACTCTTCCTAG
CCATACACTACACCTCCGATATTTCAACAGCTTTTTCCTCTGTATGCCATATCTGCCGAGATGTAAGTTA
CGGCTGACTCATCCGGAATATCCACGCTAACGGAGCATCTTTCTTCTTTATCTGTATTTATATACATATC
GCCCGGGGACTCTACTACGGGTCCTACCTATATAAAGAAACCTGAAATATTGGAGTAGTATTACTACTTC
TAACTATAATGACTGCCTTTGTAGGCTACGTTCTTCCATGAGGACAGATATCCTTCTGAGGAGCCACTGT
AATCACAAACCTCCTCTCCGCTGTCCCTTACGTAGGAGGTGCCCTTGTACAATGAATTTGAGGCGGGTTT
TCTGTAGACAACGCCACCCTAACCCGATTTTTCGCCTTTCACTTCCTATTCCCCTTCGTTATTGCAGCCG
CCACAGTACTTCACCTTCTATTTCTACATGAAACCGGGTCCAATAACCCAGCAGGGATTAACTCCGACGC
TGACAAAATCTCATTCCACCCCTACTTCTCCTACAAAGACCTCCTCGGTTTCGTAGCTATATTGCTTGGC
CTAACAACCCTAGCTCTTTTCGCACCTAACCTCCTAGGAGACCCGGACAATTTCACACCAGCCAACCCCC
TAGTTACCCCACCACACATCAAGCCCGAGTGGTACTTCTTATTCGCCTATGCAATTCTCCGATCTATCCC
CAATAAACTAGGAGGGGTACTCGCCCTTTTATTCTCAATCCTCGTCCTCATAGTTGTCCCGATCCTCCAC
ACCTCCAAACA

>85
GTATGATGAAACTTTGGTTCACTCTTAGGCCTATGTTTGGCCACCCAAATTCTTACCGGACTCTTCCTAG
CCATACACTACACCTCCGATATTTCAACAGCTTTTTCCTCTGTATGCCATATCTGCCGAGATGTAAGTTA
CGGCTGACTCATCCGGAATATCCACGCTAACGGAGCATCTTTCTTCTTTATCTGTATTTATATACATATC
GCCCGGGGACTCTACTACGGGTCCTACCTATATAAAGAAACCTGAAATATTGGAGTAGTATTACTACTTC
TAACTATAATGACTGCCTTTGTAGGCTACGTTCTTCCATGAGGACAGATATCCTTCTGAGGAGCCACTGT
AATCACAAACCTCCTCTCCGCTGTCCCTTACGTAGGAGGTGCCCTTGTACAATGAATTTGAGGCGGGTTT
TCTGTAGACAACGCCACCCTAACCCGATTTTTCGCCTTTCACTTCCTATTCCCCTTCGTTATTGCAGCCG
CCACAGTACTTCACCTTCTATTTCTACATGAAACCGGGTCCAATAACCCAGCAGGGATTAACTCCGACGC
CGACAAAATCTCATTCCACCCCTACTTCTCCTACAAAGACCTCCTCGGTTTCGTAGCTATATTGCTTGGC
CTAACAACCCTAGCTCTTTTCGCACCTAACCTCCTAGGAGACCCGGACAATTTCACACCAGCCAACCCCC
TAGTTACCCCACCACACATCAAGCCCGAGTGGTACTTCTTATTCGCCTATGCAATTCTCCGATCTATCCC
CAATAAACTAGGAGGGGTACTCGCCCTTTTATTCTCAATCCTCGTCCTCATAGTTGTCCCGATCCTGCAC
ACCTCCAAACA

>86
GTATGATGAAACTTTGGTTCACTCTTAGGCCTATGTTTGGCCACCCAAATTCTTACCGGACTCTTCCTAG
CCATACACTACACCTCCGATATTTCAACAGCTTTTTCCTCTGTATGCCATATCTGCCGAGATGTAAGTTA
CGGCTGACTCATCCGGAATATCCACGCTAACGGAGCATCTTTCTTCTTTATCTGTATTTATATACATATC
GCCCGGGGACTCTACTACGGGTCCTACCTATATAAAGAAACCTGAAATATTGGAGTAGTATTACTACTTC
TAACTATAATGACTGCCTTTGTAGGCTACGTTCTTCCATGAGGACAGATATCCTTCTGAGGAGCCACTGT
AATCACAAACCTCCTCTCCGCTGTCCCTTACGTAGGAGGTGCCCTTGTACAATGAATTTGAGGCGGGTTT
TCTGTAGACAACGCCACCCTAACCCGATTTTTCGCCTTTCACTTCCTATTCCCCTTCGTTATTGCAGCCG
CCACAGTACTTCACCTTCTATTTCTACATGAAACCGGGTCCAATAACCCAGCAGGGATTAACTCCGACGC
CGACAAAATCTCATTCCACCCCTACTTCTCCTACAAAGACCTCCTCGGTTTCGTAGCTATATTGCTTGGC
CTAACAACCCTGGCTCTTTTCGCACCTAACCTCCTAGGAGACCCGGACAATTTCACACCAGCCAACCCCC
TAGTTACCCCACCACACATCAAGCCCGAGTGGTACTTCTTATTCGCCTATGCAATTCTCCGATCTATCCC
CAATAAACTAGGAGGGGTACTCGCCCTTTTATTCTCAATCCTCGTCCTCATAGTTGTCCCGATCCTCCAC
ACCTCCAAACA

>87
GTATGATGAAACTTTGGTTCACTCTTAGGCCTATGTTTGGCCACCCAAATTCTTACCGGACTCTTCCTAG
CCATACACTACACCTCCGATATTTCAACAGCTTTTTCCTCTGTATGCCATATCTGCCGAGATGTAAGTTA
CGGCTGACTCATCCGGAATATCCACGCTAACGGAGCATCTTTCTTCTTTATCTGTATTTATATACATATC
GCCCGGGGACTCTACTACGGGTCCTACCTATATAAAGAAACCTGAAATATTGGAGTAGTATTACTACTTC
TAACTATAATGACTGCCTTTGTAGGCTACGTTCTTCCATGAGGACAGATATCCTTCTGAGGAGCCACTGT
AATCACAAACCTCCTCTCCGCTGTCCCTTACGTAGGAGGTGCCCTTGTACAATGAATTTGAGGCGGGTTT
TCTGTAGACAACGCCACCCTAACCCGATTTTTCGCCTTTCACTTCCTATTCCCCTTCGTTATTGCAGCCG
CCACAGTACTTCACCTTCTATTTCTACATGAAACCGGGTCCAATAACCCAGCAGGGATTAACTCCGACGC
CGACAAAATCTCATTCCACCCCTACTTCTCCTACAAAGACCTCCTCGGTTTCGTAGCTATATTGCTTGGC
CTAACAACCCTAGCTCTTTTCGCACCTAACCTCCTAGGAGACCCAGACAATTTCACACCAGCCAACCCCC
TAGTTACCCCACCACACATCAAGCCCGAGTGGTACTTCTTATTCGCCTATGCAATTCTCCGATCTATCCC
CAATAAACTAGGAGGGGTACTCGCCCTTTTATTCTCAATCCTCGTCCTCATAGTTGTCCCGATCCTCCAC
ACCTCCAAACA

>88
GTATGATGAAACTTTGGTTCACTCTTAGGCCTATGTTTGGCCACCCAAATTCTTACCGGACTCTTCCTAG
CCATACACTACACCTCCGATATTTCAACAGCTTTTTCCTCTGTATGCCATATCTGCCGAGATGTAAGTTA
CGGCTGACTCATCCGGAATATCCACGCTAACGGAGCATCTTTCTTCTTTATCTGTATTTATATACATATC
GCCCGAGGACTCTACTACGGGTCCTACTTATATAAAGAAACCTGAAATATTGGAGTAGTATTACTACTTC
TAACTATAATGACTGCCTTTGTAGGCTACGTTCTTCCATGAGGGCAGATATCCTTCTGAGGAGCCACTGT
AATCACAAACCTCCTCTCCGCTGTCCCTTACGTAGGAGGTGCCCTTGTACAATGAATTTGAGGCGGGTTT
TCTGTAGACAACGCCACCCTAACCCGATTTTTCGCCTTTCACTTCCTATTCCCCTTCGTTATTGCAGCCG
CCACAGTACTTCACCTTCTATTTCTACATGAAACCGGGTCCAATAACCCAGCAGGGATTAACTCCGACGC
CGATAAAATCTCATTCCACCCCTACTTCTCCTACAAAGACCTCCTCGGTTTCGTAGCTATATTGCTTGGC
CTAACAACCCTAGCTCTTTTCGCACCTAACCTCCTAGGAGACCCGGACAATTTTACACCAGCCAACCCCC
TAGTTACCCCACCACACATCAAGCCCGAGTGGTACTTCTTATTCGCCTATGCAATTCTCCGATCTATCCC
CAATAAACTAGGAGGGGTACTCGCCCTTTTATTCTCAATCCTCGTCCTCATAGTTGTCCCGATCCTCCAC
ACCTCCAAACA
